# Supplementary material for: Emergency department visits and boarding for pediatric patients with suicidality before and during the COVID-19 pandemic
Source: PLoS One. 2023 Nov 1;18(11):e0286035. doi: 10.1371/journal.pone.0286035 (PMC10619773; doi:10.1371/journal.pone.0286035)
Supplement: S1 File — (XLSX) [file pone.0286035.s001.xlsx]

## Sheet: Table of contents
Emergency Department encounters with suicidality diagnoses
Self-harm ICD-10 codes
Link	Description
S1	S1 Table. ICD-10 search list for suicide attempt, suicide ideation, and intentional self-harm
S2	S2 Table. Number of ED encounters for self-harm ICD-10 codes observed in the data
S3	S3 Table. Number of ED encounters with ranks for CDC injury mechanism and 3-character ICD codes
S4	S4 Table. Detailed information for each observed search code
Table notes
1	ICD-10 self-harm search codes are 8-characters long and end with an asterisk (*) for "any character." Valid final characters for self-harm codes are A (initial encounter), D (subsequent encounter), and S (sequela).
2	Encounters with multiple search codes in a higher order category (e.g. 3-character ICD, injury mechanism) are counted once for each category.
3	The denominators to calculate the percent occurrence of each code are the total number of suicidality encounters (6,215) and number of encounters with self-harm codes (1,199).
4	Ranks are based on number of encounters, from most to least. When multiple codes have the same number of encounters, the average rank is assigned to each.
5	Abbreviations: ICD International Classification of Diseases, ED Emergency Department, CDC Centers for Disease Control and Prevention
Data underlying findings
Link	Description
S5	Demographic data
S6	Other language data
S7	Suicidality encounter data
S8	Emergency department length of stay data
S9	Time series data

## Sheet: S1 Search List
S1 Table. ICD-10 search list for suicide attempt, suicide ideation, and intentional self-harm
Search code	ICD-10 category	ICD-10 category description	ICD-10 description
R45.851	R45	emotional state	Suicidal ideations
T14.91*	T14	injury of unspecified body region	Suicide attempt
T36.0X2*	T36	poisoning - systemic antibiotics	Poisoning by penicillins, intentional self-harm
T36.1X2*	T36	poisoning - systemic antibiotics	Poisoning by cephalosporins and other beta-lactam antibiotics, intentional self-harm
T36.2X2*	T36	poisoning - systemic antibiotics	Poisoning by chloramphenicol group, intentional self-harm
T36.3X2*	T36	poisoning - systemic antibiotics	Poisoning by macrolides, intentional self-harm
T36.4X2*	T36	poisoning - systemic antibiotics	Poisoning by tetracyclines, intentional self-harm
T36.5X2*	T36	poisoning - systemic antibiotics	Poisoning by aminoglycosides, intentional self-harm
T36.6X2*	T36	poisoning - systemic antibiotics	Poisoning by rifampicins, intentional self-harm
T36.7X2*	T36	poisoning - systemic antibiotics	Poisoning by antifungal antibiotics, systemically used, intentional self-harm
T36.8X2*	T36	poisoning - systemic antibiotics	Poisoning by other systemic antibiotics, intentional self-harm
T36.92X*	T36	poisoning - systemic antibiotics	Poisoning by unspecified systemic antibiotic, intentional self-harm
T37.0X2*	T37	poisoning - anti-infectives, antiparasitics	Poisoning by sulfonamides, intentional self-harm
T37.1X2*	T37	poisoning - anti-infectives, antiparasitics	Poisoning by antimycobacterial drugs, intentional self-harm
T37.2X2*	T37	poisoning - anti-infectives, antiparasitics	Poisoning by antimalarials and drugs acting on other blood protozoa, intentional self-harm
T37.3X2*	T37	poisoning - anti-infectives, antiparasitics	Poisoning by antiprotozoal drugs, intentional self-harm
T37.4X2*	T37	poisoning - anti-infectives, antiparasitics	Poisoning by anthelminthics, intentional self-harm
T37.5X2*	T37	poisoning - anti-infectives, antiparasitics	Poisoning by antiviral drugs, intentional self-harm
T37.8X2*	T37	poisoning - anti-infectives, antiparasitics	Poisoning by other specified systemic anti-infectives and antiparasitics, intentional self-harm
T37.92X*	T37	poisoning - anti-infectives, antiparasitics	Poisoning by unspecified systemic anti-infective and antiparasitics, intentional self-harm
T38.0X2*	T38	poisoning - hormones, synthetic substitutes	Poisoning by glucocorticoids and synthetic analogues, intentional self-harm
T38.1X2*	T38	poisoning - hormones, synthetic substitutes	Poisoning by thyroid hormones and substitutes, intentional self-harm
T38.2X2*	T38	poisoning - hormones, synthetic substitutes	Poisoning by antithyroid drugs, intentional self-harm
T38.3X2*	T38	poisoning - hormones, synthetic substitutes	Poisoning by insulin and oral hypoglycemic [antidiabetic] drugs, intentional self-harm
T38.4X2*	T38	poisoning - hormones, synthetic substitutes	Poisoning by insulin and oral hypoglycemic [antidiabetic] drugs, intentional self-harm
T38.5X2*	T38	poisoning - hormones, synthetic substitutes	Poisoning by other estrogens and progestogens, intentional self-harm
T38.6X2*	T38	poisoning - hormones, synthetic substitutes	Poisoning by antigonadotrophins, antiestrogens, antiandrogens, not elsewhere classified, intentional self-harm
T38.7X2*	T38	poisoning - hormones, synthetic substitutes	Poisoning by antigonadotrophins, antiestrogens, antiandrogens, not elsewhere classified, intentional self-harm
T38.802*	T38	poisoning - hormones, synthetic substitutes	Poisoning by unspecified hormones and synthetic substitutes, intentional self-harm
T38.812*	T38	poisoning - hormones, synthetic substitutes	Poisoning by anterior pituitary [adenohypophyseal] hormones, intentional self-harm
T38.892*	T38	poisoning - hormones, synthetic substitutes	Poisoning by other hormones and synthetic substitutes, intentional self-harm
T38.902*	T38	poisoning - hormones, synthetic substitutes	Poisoning by unspecified hormone antagonists, intentional self-harm
T38.992*	T38	poisoning - hormones, synthetic substitutes	Poisoning by other hormone antagonists, intentional self-harm
T39.012*	T39	poisoning - nonopioid analgesics, antipyretics, antirheumatics	Poisoning by aspirin, intentional self-harm
T39.092*	T39	poisoning - nonopioid analgesics, antipyretics, antirheumatics	Poisoning by salicylates, intentional self-harm
T39.1X2*	T39	poisoning - nonopioid analgesics, antipyretics, antirheumatics	Poisoning by 4-Aminophenol derivatives, intentional self-harm
T39.2X2*	T39	poisoning - nonopioid analgesics, antipyretics, antirheumatics	Poisoning by pyrazolone derivatives, intentional self-harm
T39.312*	T39	poisoning - nonopioid analgesics, antipyretics, antirheumatics	Poisoning by propionic acid derivatives, intentional self-harm
T39.392*	T39	poisoning - nonopioid analgesics, antipyretics, antirheumatics	Poisoning by other nonsteroidal anti-inflammatory drugs (NSAIDs), intentional self-harm
T39.4X2*	T39	poisoning - nonopioid analgesics, antipyretics, antirheumatics	Poisoning by antirheumatics, not elsewhere classified, intentional self-harm
T39.8X2*	T39	poisoning - nonopioid analgesics, antipyretics, antirheumatics	Poisoning by other nonopioid analgesics and antipyretics, not elsewhere classified, intentional self-harm
T39.92X*	T39	poisoning - nonopioid analgesics, antipyretics, antirheumatics	Poisoning by unspecified nonopioid analgesics and antipyretics, not elsewhere classified, intentional self-harm
T40.0X2*	T40	poisoning - narcotics, hallucinogens	Poisoning by opium, intentional self-harm
T40.1X2*	T40	poisoning - narcotics, hallucinogens	Poisoning by heroin, intentional self-harm
T40.2X2*	T40	poisoning - narcotics, hallucinogens	Poisoning by other opioids, intentional self-harm
T40.3X2*	T40	poisoning - narcotics, hallucinogens	Poisoning by methadone, intentional self-harm
T40.412*	T40	poisoning - narcotics, hallucinogens	Poisoning by fentanyl or fentanyl analogs, intentional self-harm
T40.422*	T40	poisoning - narcotics, hallucinogens	Poisoning by tramadol, intentional self-harm
T40.492*	T40	poisoning - narcotics, hallucinogens	Poisoning by other synthetic narcotics, intentional self-harm
T40.4X2*	T40	poisoning - narcotics, hallucinogens	Poisoning by other synthetic narcotics, intentional self-harm (code deleted 9/30/2021)
T40.5X2*	T40	poisoning - narcotics, hallucinogens	Poisoning by cocaine, intentional self-harm
T40.602*	T40	poisoning - narcotics, hallucinogens	Poisoning by unspecified narcotics, intentional self-harm
T40.692*	T40	poisoning - narcotics, hallucinogens	Poisoning by other narcotics, intentional self-harm
T40.712*	T40	poisoning - narcotics, hallucinogens	Poisoning by cannabis, intentional self-harm
T40.722*	T40	poisoning - narcotics, hallucinogens	Poisoning by synthetic cannabinoids, intentional self-harm
T40.7X2*	T40	poisoning - narcotics, hallucinogens	Poisoning by cannabis, intentional self-harm (code deleted 9/30/2020)
T40.8X2*	T40	poisoning - narcotics, hallucinogens	Poisoning by lysergide (LSD), intentional self-harm
T40.902*	T40	poisoning - narcotics, hallucinogens	Poisoning by unspecified psychodysleptics (hallucinogens), intentional self-harm
T40.992*	T40	poisoning - narcotics, hallucinogens	Poisoning by other psychodysleptics (hallucinogens), intentional self-harm
T41.0X2*	T41	poisoning - anesthetics, therpeutic gases	Poisoning by inhaled anesthetics, intentional self-harm
T41.1X2*	T41	poisoning - anesthetics, therpeutic gases	Poisoning by intravenous anesthetics, intentional self-harm
T41.202*	T41	poisoning - anesthetics, therpeutic gases	Poisoning by unspecified general anesthetics, intentional self-harm
T41.292*	T41	poisoning - anesthetics, therpeutic gases	Poisoning by other general anesthetics, intentional self-harm
T41.3X2*	T41	poisoning - anesthetics, therpeutic gases	Poisoning by local anesthetics, intentional self-harm
T41.42X*	T41	poisoning - anesthetics, therpeutic gases	Poisoning by unspecified anesthetic, intentional self-harm
T41.5X2*	T41	poisoning - anesthetics, therpeutic gases	Poisoning by therapeutic gases, intentional self-harm
T42.0X2*	T42	poisoning - antiepileptic, sedative, antiparkinsonism	Poisoning by hydantoin derivatives, intentional self-harm
T42.1X2*	T42	poisoning - antiepileptic, sedative, antiparkinsonism	Poisoning by iminostilbenes, intentional self-harm
T42.2X2*	T42	poisoning - antiepileptic, sedative, antiparkinsonism	Poisoning by succinimides and oxazolidinediones, intentional self-harm
T42.3X2*	T42	poisoning - antiepileptic, sedative, antiparkinsonism	Poisoning by barbiturates, intentional self-harm
T42.4X2*	T42	poisoning - antiepileptic, sedative, antiparkinsonism	Poisoning by benzodiazepines, intentional self-harm
T42.5X2*	T42	poisoning - antiepileptic, sedative, antiparkinsonism	Poisoning by mixed antiepileptics, intentional self-harm
T42.6X2*	T42	poisoning - antiepileptic, sedative, antiparkinsonism	Poisoning by other antiepileptic and sedative-hypnotic drugs, intentional self-harm
T42.72X*	T42	poisoning - antiepileptic, sedative, antiparkinsonism	Poisoning by unspecified antiepileptic and sedative-hypnotic drugs, intentional self-harm
T42.8X2*	T42	poisoning - antiepileptic, sedative, antiparkinsonism	Poisoning by antiparkinsonism drugs and other central muscle-tone depressants, intentional self-harm
T43.012*	T43	poisoning - psychotropic NEC	Poisoning by tricyclic antidepressants, intentional self-harm
T43.022*	T43	poisoning - psychotropic NEC	Poisoning by tetracyclic antidepressants, intentional self-harm
T43.1X2*	T43	poisoning - psychotropic NEC	Poisoning by monoamine-oxidase-inhibitor antidepressants, intentional self-harm
T43.202*	T43	poisoning - psychotropic NEC	Poisoning by unspecified antidepressants, intentional self-harm
T43.212*	T43	poisoning - psychotropic NEC	Poisoning by selective serotonin and norepinephrine reuptake inhibitors, intentional self-harm
T43.222*	T43	poisoning - psychotropic NEC	Poisoning by selective serotonin reuptake inhibitors, intentional self-harm
T43.292*	T43	poisoning - psychotropic NEC	Poisoning by other antidepressants, intentional self-harm
T43.3X2*	T43	poisoning - psychotropic NEC	Poisoning by phenothiazine antipsychotics and neuroleptics, intentional self-harm
T43.4X2*	T43	poisoning - psychotropic NEC	Poisoning by benzodiazepines, intentional self-harm
T43.502*	T43	poisoning - psychotropic NEC	Poisoning by unspecified psychostimulants, intentional self-harm
T43.592*	T43	poisoning - psychotropic NEC	Poisoning by other antipsychotics and neuroleptics, intentional self-harm
T43.602*	T43	poisoning - psychotropic NEC	Poisoning by unspecified psychostimulants, intentional self-harm
T43.612*	T43	poisoning - psychotropic NEC	Poisoning by caffeine, intentional self-harm
T43.622*	T43	poisoning - psychotropic NEC	Poisoning by amphetamines, intentional self-harm
T43.632*	T43	poisoning - psychotropic NEC	Poisoning by methylphenidate, intentional self-harm
T43.642*	T43	poisoning - psychotropic NEC	Poisoning by ecstasy, intentional self-harm
T43.652*	T43	poisoning - psychotropic NEC	Poisoning by methamphetamines, intentional self-harm
T43.692*	T43	poisoning - psychotropic NEC	Poisoning by other psychostimulants, intentional self-harm
T43.8X2*	T43	poisoning - psychotropic NEC	Poisoning by other psychotropic drugs, intentional self-harm
T43.92X*	T43	poisoning - psychotropic NEC	Poisoning by unspecified psychotropic drug, intentional self-harm
T44.0X2*	T44	poisoning - drugs for ANS (autonomic nervous system)	Poisoning by other psychotropic drugs, intentional self-harm
T44.1X2*	T44	poisoning - drugs for ANS (autonomic nervous system)	Poisoning by other parasympathomimetics, intentional self-harm
T44.2X2*	T44	poisoning - drugs for ANS (autonomic nervous system)	Poisoning by ganglionic blocking drugs, intentional self-harm
T44.3X2*	T44	poisoning - drugs for ANS (autonomic nervous system)	Poisoning by other parasympatholytics [anticholinergics and antimuscarinics] and spasmolytics, intentional self-harm
T44.4X2*	T44	poisoning - drugs for ANS (autonomic nervous system)	Poisoning by predominantly alpha-adrenoreceptor agonists, intentional self-harm
T44.5X2*	T44	poisoning - drugs for ANS (autonomic nervous system)	Poisoning by predominantly beta-adrenoreceptor agonists, intentional self-harm
T44.6X2*	T44	poisoning - drugs for ANS (autonomic nervous system)	Poisoning by alpha-adrenoreceptor antagonists, intentional self-harm
T44.7X2*	T44	poisoning - drugs for ANS (autonomic nervous system)	Poisoning by beta-adrenoreceptor antagonists, intentional self-harm
T44.8X2*	T44	poisoning - drugs for ANS (autonomic nervous system)	Poisoning by centrally-acting and adrenergic-neuron-blocking agents, intentional self-harm
T44.902*	T44	poisoning - drugs for ANS (autonomic nervous system)	Poisoning by unspecified drugs primarily affecting the autonomic nervous system, intentional self-harm
T44.992*	T44	poisoning - drugs for ANS (autonomic nervous system)	Poisoning by other drug primarily affecting the autonomic nervous system, intentional self-harm
T45.0X2*	T45	poisoning - systemic hematological agents NEC	Poisoning by antiallergic and antiemetic drugs, intentional self-harm
T45.1X2*	T45	poisoning - systemic hematological agents NEC	Poisoning by antineoplastic and immunosuppressive drugs, intentional self-harm
T45.2X2*	T45	poisoning - systemic hematological agents NEC	Poisoning by vitamins, intentional self-harm
T45.3X2*	T45	poisoning - systemic hematological agents NEC	Poisoning by enzymes, intentional self-harm
T45.4X2*	T45	poisoning - systemic hematological agents NEC	Poisoning by iron and its compounds, intentional self-harm
T45.512*	T45	poisoning - systemic hematological agents NEC	Poisoning by anticoagulants, intentional self-harm
T45.522*	T45	poisoning - systemic hematological agents NEC	Poisoning by antithrombotic drugs, intentional self-harm
T45.602*	T45	poisoning - systemic hematological agents NEC	Poisoning by unspecified fibrinolysis-affecting drugs, intentional self-harm
T45.612*	T45	poisoning - systemic hematological agents NEC	Poisoning by thrombolytic drug, intentional self-harm
T45.622*	T45	poisoning - systemic hematological agents NEC	Poisoning by hemostatic drug, intentional self-harm
T45.692*	T45	poisoning - systemic hematological agents NEC	Poisoning by other fibrinolysis-affecting drugs, intentional self-harm
T45.7X2*	T45	poisoning - systemic hematological agents NEC	Poisoning by anticoagulant antagonists, vitamin K and other coagulants, intentional self-harm
T45.8X2*	T45	poisoning - systemic hematological agents NEC	Poisoning by other primarily systemic and hematological agents, intentional self-harm
T45.92X*	T45	poisoning - systemic hematological agents NEC	Poisoning by unspecified primarily systemic and hematological agent, intentional self-harm
T46.0X2*	T46	poisoning - drugs for cardiovascular system	Poisoning by cardiac-stimulant glycosides and drugs of similar action, intentional self-harm
T46.1X2*	T46	poisoning - drugs for cardiovascular system	Poisoning by calcium-channel blockers, intentional self-harm
T46.2X2*	T46	poisoning - drugs for cardiovascular system	Poisoning by antidysrhythmic drugs, intentional self-harm
T46.3X2*	T46	poisoning - drugs for cardiovascular system	Poisoning by coronary vasodilators, intentional self-harm
T46.4X2*	T46	poisoning - drugs for cardiovascular system	Poisoning by angiotensin-converting-enzyme inhibitors, intentional self-harm
T46.5X2*	T46	poisoning - drugs for cardiovascular system	Poisoning by other antihypertensive drugs, intentional self-harm
T46.6X2*	T46	poisoning - drugs for cardiovascular system	Poisoning by antihyperlipidemic and antiarteriosclerotic drugs, intentional self-harm
T46.7X2*	T46	poisoning - drugs for cardiovascular system	Poisoning by peripheral vasodilators, intentional self-harm
T46.8X2*	T46	poisoning - drugs for cardiovascular system	Poisoning by antivaricose drugs, including sclerosing agents, intentional self-harm
T46.902*	T46	poisoning - drugs for cardiovascular system	Poisoning by unspecified agents primarily affecting the cardiovascular system, intentional self-harm
T46.992*	T46	poisoning - drugs for cardiovascular system	Poisoning by other agents primarily affecting the cardiovascular system, intentional self-harm
T47.0X2*	T47	poisoning - drugs for GI system	Poisoning by histamine H2-receptor blockers, intentional self-harm
T47.1X2*	T47	poisoning - drugs for GI system	Poisoning by other antacids and anti-gastric-secretion drugs, intentional self-harm
T47.2X2*	T47	poisoning - drugs for GI system	Poisoning by stimulant laxatives, intentional self-harm
T47.3X2*	T47	poisoning - drugs for GI system	Poisoning by saline and osmotic laxatives, intentional self-harm
T47.4X2*	T47	poisoning - drugs for GI system	Poisoning by other laxatives, intentional self-harm
T47.5X2*	T47	poisoning - drugs for GI system	Poisoning by digestants, intentional self-harm
T47.6X2*	T47	poisoning - drugs for GI system	Poisoning by antidiarrheal drugs, intentional self-harm
T47.7X2*	T47	poisoning - drugs for GI system	Poisoning by emetics, intentional self-harm
T47.8X2*	T47	poisoning - drugs for GI system	Poisoning by other agents primarily affecting gastrointestinal system, intentional self-harm
T47.92X*	T47	poisoning - drugs for GI system	Poisoning by unspecified agents primarily affecting the gastrointestinal system, intentional self-harm
T48.0X2*	T48	poisoning - drugs for smooth and skeletal muscles and respiratory system	Poisoning by oxytocic drugs, intentional self-harm
T48.1X2*	T48	poisoning - drugs for smooth and skeletal muscles and respiratory system	Poisoning by skeletal muscle relaxants (neuromuscular blocking agents), intentional self-harm
T48.202*	T48	poisoning - drugs for smooth and skeletal muscles and respiratory system	Poisoning by unspecified drugs acting on muscles, intentional self-harm
T48.292*	T48	poisoning - drugs for smooth and skeletal muscles and respiratory system	Poisoning by other drugs acting on muscles, intentional self-harm
T48.3X2*	T48	poisoning - drugs for smooth and skeletal muscles and respiratory system	Poisoning by antitussives, intentional self-harm
T48.4X2*	T48	poisoning - drugs for smooth and skeletal muscles and respiratory system	Poisoning by expectorants, intentional self-harm
T48.5X2*	T48	poisoning - drugs for smooth and skeletal muscles and respiratory system	Poisoning by anti-common-cold drugs, intentional self-harm
T48.6X2*	T48	poisoning - drugs for smooth and skeletal muscles and respiratory system	Poisoning by antiasthmatics, intentional self-harm
T48.902*	T48	poisoning - drugs for smooth and skeletal muscles and respiratory system	Poisoning by unspecified agents primarily acting on the respiratory system, intentional self-harm
T48.992*	T48	poisoning - drugs for smooth and skeletal muscles and respiratory system	Poisoning by other agents primarily acting on the respiratory system, intentional self-harm
T49.0X2*	T49	poisoning - topical agents	Poisoning by local antifungal, anti-infective and anti-inflammatory drugs, intentional self-harm
T49.1X2*	T49	poisoning - topical agents	Poisoning by antipruritics, intentional self-harm
T49.2X2*	T49	poisoning - topical agents	Poisoning by local astringents and local detergents, intentional self-harm
T49.3X2*	T49	poisoning - topical agents	Poisoning by emollients, demulcents and protectants, intentional self-harm
T49.4X2*	T49	poisoning - topical agents	Poisoning by keratolytics, keratoplastics, and other hair treatment drugs and preparations, intentional self-harm
T49.5X2*	T49	poisoning - topical agents	Poisoning by ophthalmological drugs and preparations, intentional self-harm
T49.6X2*	T49	poisoning - topical agents	Poisoning by otorhinolaryngological drugs and preparations, intentional self-harm
T49.7X2*	T49	poisoning - topical agents	Poisoning by dental drugs, topically applied, intentional self-harm
T49.8X2*	T49	poisoning - topical agents	Poisoning by other topical agents, intentional self-harm
T49.92X*	T49	poisoning - topical agents	Poisoning by unspecified topical agent, intentional self-harm
T50.0X2*	T50	poisoning - diuretics and other unspecified	Poisoning by mineralocorticoids and their antagonists, intentional self-harm
T50.1X2*	T50	poisoning - diuretics and other unspecified	Poisoning by loop (high-ceiling) diuretics, intentional self-harm
T50.2X2*	T50	poisoning - diuretics and other unspecified	Poisoning by carbonic-anhydrase inhibitors, benzothiadiazides and other diuretics, intentional self-harm
T50.3X2*	T50	poisoning - diuretics and other unspecified	Poisoning by electrolytic, caloric and water-balance agents, intentional self-harm
T50.4X2*	T50	poisoning - diuretics and other unspecified	Poisoning by drugs affecting uric acid metabolism, intentional self-harm
T50.5X2*	T50	poisoning - diuretics and other unspecified	Poisoning by appetite depressants, intentional self-harm
T50.6X2*	T50	poisoning - diuretics and other unspecified	Poisoning by antidotes and chelating agents, intentional self-harm
T50.7X2*	T50	poisoning - diuretics and other unspecified	Poisoning by analeptics and opioid receptor antagonists, intentional self-harm
T50.8X2*	T50	poisoning - diuretics and other unspecified	Poisoning by diagnostic agents, intentional self-harm
T50.902*	T50	poisoning - diuretics and other unspecified	Poisoning by unspecified drugs, medicaments and biological substances, intentional self-harm
T50.912*	T50	poisoning - diuretics and other unspecified	Poisoning by multiple unspecified drugs, intentional self-harm
T50.992*	T50	poisoning - diuretics and other unspecified	Poisoning by other drugs, medicaments and biological substances, intentional self-harm
T50.A12*	T50	poisoning - diuretics and other unspecified	Poisoning by pertussis vaccine, including combinations with a pertussis component, intentional self-harm
T50.A22*	T50	poisoning - diuretics and other unspecified	Poisoning by mixed bacterial vaccines without a pertussis component, intentional self-harm
T50.A92*	T50	poisoning - diuretics and other unspecified	Poisoning by other bacterial vaccines, intentional self-harm
T50.B12*	T50	poisoning - diuretics and other unspecified	Poisoning by smallpox vaccines, intentional self-harm
T50.B92*	T50	poisoning - diuretics and other unspecified	Poisoning by other viral vaccines, intentional self-harm
T50.Z12*	T50	poisoning - diuretics and other unspecified	Poisoning by immunoglobulin, intentional self-harm, intentional self-harm
T50.Z92*	T50	poisoning - diuretics and other unspecified	Poisoning by other vaccines and biological substances, intentional self-harm, intentional self-harm
T51.0X2*	T51	toxic effect - alcohol	Toxic effect of ethanol, intentional self-harm
T51.1X2*	T51	toxic effect - alcohol	Toxic effect of methanol, intentional self-harm
T51.2X2*	T51	toxic effect - alcohol	Toxic effect of 2-Propanol, intentional self-harm
T51.3X2*	T51	toxic effect - alcohol	Toxic effect of fusel oil, intentional self-harm
T51.8X2*	T51	toxic effect - alcohol	Toxic effect of other alcohols, intentional self-harm
T51.92X*	T51	toxic effect - alcohol	Toxic effect of unspecified alcohol, intentional self-harm
T52.0X2*	T52	toxic effect - organic solvents	Toxic effect of petroleum products, intentional self-harm
T52.1X2*	T52	toxic effect - organic solvents	Toxic effect of benzene, intentional self-harm
T52.2X2*	T52	toxic effect - organic solvents	Toxic effect of homologues of benzene, intentional self-harm
T52.3X2*	T52	toxic effect - organic solvents	Toxic effect of glycols, intentional self-harm
T52.4X2*	T52	toxic effect - organic solvents	Toxic effect of ketones, intentional self-harm
T52.8X2*	T52	toxic effect - organic solvents	Toxic effect of other organic solvents, intentional self-harm
T52.92X*	T52	toxic effect - organic solvents	Toxic effect of unspecified organic solvent, intentional self-harm
T53.0X2*	T53	toxic effect - organic solvents	Toxic effect of carbon tetrachloride, intentional self-harm
T53.1X2*	T53	toxic effect - organic solvents	Toxic effect of chloroform, intentional self-harm
T53.2X2*	T53	toxic effect - organic solvents	Toxic effect of trichloroethylene, intentional self-harm
T53.3X2*	T53	toxic effect - organic solvents	Toxic effect of tetrachloroethylene, intentional self-harm
T53.4X2*	T53	toxic effect - organic solvents	Toxic effect of dichloromethane, intentional self-harm
T53.5X2*	T53	toxic effect - organic solvents	Toxic effect of chlorofluorocarbons, intentional self-harm
T53.6X2*	T53	toxic effect - organic solvents	Toxic effect of halogen derivatives of aliphatic hydrocarbons, intentional self-harm
T53.7X2*	T53	toxic effect - organic solvents	Toxic effect of halogen derivatives of aromatic hydrocarbons, intentional self-harm
T53.92X*	T53	toxic effect - organic solvents	Toxic effect of unspecified halogen derivatives of aliphatic and aromatic hydrocarbons, intentional self-harm
T54.0X2*	T54	toxic effect - corrosive substances	Toxic effect of phenol and phenol homologues, intentional self-harm
T54.1X2*	T54	toxic effect - corrosive substances	Toxic effect of other corrosive organic compounds, intentional self-harm
T54.2X2*	T54	toxic effect - corrosive substances	Toxic effect of corrosive acids and acid-like substances, intentional self-harm
T54.3X2*	T54	toxic effect - corrosive substances	Toxic effect of effect of corrosive alkalis and alkali-like substances, intentional self-harm
T54.92X*	T54	toxic effect - corrosive substances	Toxic effect of unspecified corrosive substance, intentional self-harm
T55.0X2*	T55	toxic effect - soaps and detergents	Toxic effect of soaps, intentional self-harm
T55.1X2*	T55	toxic effect - soaps and detergents	Toxic effect of detergents, intentional self-harm
T56.0X2*	T56	toxic effect - metals	Toxic effect of lead and its compounds, intentional self-harm
T56.1X2*	T56	toxic effect - metals	Toxic effect of mercury and its compounds, intentional self-harm
T56.2X2*	T56	toxic effect - metals	Toxic effect of chromium and its compounds, intentional self-harm
T56.3X2*	T56	toxic effect - metals	Toxic effect of cadmium and its compounds, intentional self-harm
T56.4X2*	T56	toxic effect - metals	Toxic effect of copper and its compounds, intentional self-harm
T56.5X2*	T56	toxic effect - metals	Toxic effect of zinc and its compounds, intentional self-harm
T56.6X2*	T56	toxic effect - metals	Toxic effect of tin and its compounds, intentional self-harm
T56.7X2*	T56	toxic effect - metals	Toxic effect of beryllium and its compounds, intentional self-harm
T56.812*	T56	toxic effect - metals	Toxic effect of thallium, intentional self-harm
T56.892*	T56	toxic effect - metals	Toxic effect of other metals, intentional self-harm
T56.92X*	T56	toxic effect - metals	Toxic effect of unspecified metal, intentional self-harm
T57.0X2*	T57	toxic effect - other inorganic substances	Toxic effect of arsenic and its compounds, intentional self-harm
T57.1X2*	T57	toxic effect - other inorganic substances	Toxic effect of phosphorus and its compounds, intentional self-harm
T57.2X2*	T57	toxic effect - other inorganic substances	Toxic effect of manganese and its compounds, intentional self-harm
T57.3X2*	T57	toxic effect - other inorganic substances	Toxic effect of hydrogen cyanide, intentional self-harm
T57.8X2*	T57	toxic effect - other inorganic substances	Toxic effect of other inorganic substances, intentional self-harm
T57.92X*	T57	toxic effect - other inorganic substances	Toxic effect of unspecified inorganic substance, intentional self-harm
T58.02X*	T58	toxic effect - carbon monoxide	Toxic effect of carbon monoxide from motor vehicle exhaust, intentional self-harm
T58.12X*	T58	toxic effect - carbon monoxide	Toxic effect of carbon monoxide from utility gas, intentional self-harm
T58.2X2*	T58	toxic effect - carbon monoxide	Toxic effect of carbon monoxide from incomplete combustion of other domestic fuels, intentional self-harm
T58.8X2*	T58	toxic effect - carbon monoxide	Toxic effect of carbon monoxide from other souce, intentional self-harm
T58.92X*	T58	toxic effect - carbon monoxide	Toxic effect of carbon monoxide from unspecified source, intentional self-harm
T59.0X2*	T59	toxic effect - other gases, fumes, vapors	Toxic effect of nitrogen oxides, intentional self-harm
T59.1X2*	T59	toxic effect - other gases, fumes, vapors	Toxic effect of sulfur dioxide, intentional self-harm
T59.2X2*	T59	toxic effect - other gases, fumes, vapors	Toxic effect of formaldehyde, intentional self-harm
T59.3X2*	T59	toxic effect - other gases, fumes, vapors	Toxic effect of lacrimogenic, intentional self-harm
T59.4X2*	T59	toxic effect - other gases, fumes, vapors	Toxic effect of chlorine gas, intentional self-harm
T59.5X2*	T59	toxic effect - other gases, fumes, vapors	Toxic effect of fluorine gas and hydrogen fluoride, intentional self-harm
T59.6X2*	T59	toxic effect - other gases, fumes, vapors	Toxic effect of hydrogen sulfide, intentional self-harm
T59.7X2*	T59	toxic effect - other gases, fumes, vapors	Toxic effect of carbon dioxide, intentional self-harm
T59.812*	T59	toxic effect - other gases, fumes, vapors	Toxic effect of smoke, intentional self-harm
T59.892*	T59	toxic effect - other gases, fumes, vapors	Toxic effect of other specified gases, fumes, and vapors, intentional self-harm
T59.92X*	T59	toxic effect - other gases, fumes, vapors	Toxic effect of unspecified gases, fumes and vapors, intentional self-harm
T60.0X2*	T60	toxic effect - pesticides	Toxic effect of organophosphate and carbamate insecticides, intentional self-harm
T60.1X2*	T60	toxic effect - pesticides	Toxic effect of halogenated insecticides, intentional self-harm
T60.2X2*	T60	toxic effect - pesticides	Toxic effect of other insecticides, intentional self-harm
T60.3X2*	T60	toxic effect - pesticides	Toxic effect of herbicides and fungicides, intentional self-harm
T60.4X2*	T60	toxic effect - pesticides	Toxic effect of rodenticides, intentional self-harm
T60.8X2*	T60	toxic effect - pesticides	Toxic effect of other pesticides, intentional self-harm
T60.92X*	T60	toxic effect - pesticides	Toxic effect of unspecified pesticide, intentional self-harm
T61.02X*	T61	toxic effect - noxious substances eaten as seafood	Toxic effect of Ciguatera fish poisoning, intentional self-harm
T61.12X*	T61	toxic effect - noxious substances eaten as seafood	Toxic effect of Scombroid fish poisoning, intentional self-harm
T61.772*	T61	toxic effect - noxious substances eaten as seafood	Toxic effect of other fish poisoning, intentional self-harm
T61.782*	T61	toxic effect - noxious substances eaten as seafood	Toxic effect of other shellfish poisoning, intentional self-harm
T61.8X2*	T61	toxic effect - noxious substances eaten as seafood	Toxic effect of other seafood, intentional self-harm
T61.92X*	T61	toxic effect - noxious substances eaten as seafood	Toxic effect of unspecified seafood, intentional self-harm
T62.0X2*	T62	toxic effect - other noxious substances eaten as food	Toxic effect of ingested mushrooms, intentional self-harm
T62.1X2*	T62	toxic effect - other noxious substances eaten as food	Toxic effect of ingested berries, intentional self-harm
T62.2X2*	T62	toxic effect - other noxious substances eaten as food	Toxic effect of other ingested (parts of) plant(s), intentional self-harm
T62.8X2*	T62	toxic effect - other noxious substances eaten as food	Toxic effect of other specified noxious substances eaten as food, intentional self-harm
T62.92X*	T62	toxic effect - other noxious substances eaten as food	Toxic effect of unspecified noxious substance eaten as food, intentional self-harm
T63.002*	T63	toxic effect - contact with venomous animals and plants	Toxic effect of unspecified snake venom, intentional self-harm
T63.012*	T63	toxic effect - contact with venomous animals and plants	Toxic effect of rattlesnake venom, intentional self-harm
T63.022*	T63	toxic effect - contact with venomous animals and plants	Toxic effect of coral snake venom, intentional self-harm
T63.032*	T63	toxic effect - contact with venomous animals and plants	Toxic effect of taipan venom, intentional self-harm
T63.042*	T63	toxic effect - contact with venomous animals and plants	Toxic effect of cobra venom, intentional self-harm
T63.062*	T63	toxic effect - contact with venomous animals and plants	Toxic effect of venom of other North and South American snake, intentional self-harm
T63.072*	T63	toxic effect - contact with venomous animals and plants	Toxic effect of venom of other Australian snake, intentional self-harm
T63.082*	T63	toxic effect - contact with venomous animals and plants	Toxic effect of venom of other African and Asian snake, intentional self-harm
T63.092*	T63	toxic effect - contact with venomous animals and plants	Toxic effect of venom of other snake, intentional self-harm
T63.112*	T63	toxic effect - contact with venomous animals and plants	Toxic effect of venom of gila monster, intentional self-harm
T63.122*	T63	toxic effect - contact with venomous animals and plants	Toxic effect of venom of other venomous lizare, intentional self-harm
T63.192*	T63	toxic effect - contact with venomous animals and plants	Toxic effect of venom of other reptiles, intentional self-harm
T63.2X2*	T63	toxic effect - contact with venomous animals and plants	Toxic effect of venom of scorpion, intentional self-harm
T63.302*	T63	toxic effect - contact with venomous animals and plants	Toxic effect of unspecified spider venom, intentional self-harm
T63.312*	T63	toxic effect - contact with venomous animals and plants	Toxic effect of venom of black widow spider, intentional self-harm
T63.322*	T63	toxic effect - contact with venomous animals and plants	Toxic effect of venom of tarantula, intentional self-harm
T63.332*	T63	toxic effect - contact with venomous animals and plants	Toxic effect of venom of brown recluse spider, intentional self-harm
T63.392*	T63	toxic effect - contact with venomous animals and plants	Toxic effect of venom of other spider, intentional self-harm
T63.412*	T63	toxic effect - contact with venomous animals and plants	Toxic effect of venom of centipedes and venomous millipedes, intentional self-harm
T63.422*	T63	toxic effect - contact with venomous animals and plants	Toxic effect of venom of ants, intentional self-harm
T63.432*	T63	toxic effect - contact with venomous animals and plants	Toxic effect of venom of caterpillars, intentional self-harm
T63.442*	T63	toxic effect - contact with venomous animals and plants	Toxic effect of venom of bees, intentional self-harm
T63.452*	T63	toxic effect - contact with venomous animals and plants	Toxic effect of venom of hornets, intentional self-harm
T63.462*	T63	toxic effect - contact with venomous animals and plants	Toxic effect of venom of wasps, intentional self-harm
T63.482*	T63	toxic effect - contact with venomous animals and plants	Toxic effect of venom of other arthropod, intentional self-harm
T63.512*	T63	toxic effect - contact with venomous animals and plants	Toxic effect of contact with stingray, intentional self-harm
T63.592*	T63	toxic effect - contact with venomous animals and plants	Toxic effect of contact with other venomous fish, intentional self-harm
T63.612*	T63	toxic effect - contact with venomous animals and plants	Toxic effect of contact with Portuguese Man-o-war, intentional self-harm
T63.622*	T63	toxic effect - contact with venomous animals and plants	Toxic effect of contact with other jellyfish, intentional self-harm
T63.632*	T63	toxic effect - contact with venomous animals and plants	Toxic effect of contact with sea anemone, intentional self-harm
T63.692*	T63	toxic effect - contact with venomous animals and plants	Toxic effect of contact with other venomous marine animals, intentional self-harm
T63.712*	T63	toxic effect - contact with venomous animals and plants	Toxic effect of contact with venomous marine plant, intentional self-harm
T63.792*	T63	toxic effect - contact with venomous animals and plants	Toxic effect of contact with other venomous palnt, intentional self-harm
T63.812*	T63	toxic effect - contact with venomous animals and plants	Toxic effect of contact with venomous frog, intentional self-harm
T63.822*	T63	toxic effect - contact with venomous animals and plants	Toxic effect of contact with venomous toad, intentional self-harm
T63.832*	T63	toxic effect - contact with venomous animals and plants	Toxic effect of contact with venomous amphibian, intentional self-harm
T63.892*	T63	toxic effect - contact with venomous animals and plants	Toxic effect of contact with other venomous animals, intentional self-harm
T63.92X*	T63	toxic effect - contact with venomous animals and plants	Toxic effect of contact with unspecified venomous animal, intentional self-harm
T64.02X*	T64	toxic effect - aflatoxin and other mycotoxin food contaminants	Toxic effect of aflatoxin, intentional self-harm
T64.82X*	T64	toxic effect - aflatoxin and other mycotoxin food contaminants	Toxic effect of other mycotoxin food contaminants, intentional self-harm
T65.0X2*	T65	toxic effect - other and unspecified substances	Toxic effect of cyanides, intentional self-harm
T65.1X2*	T65	toxic effect - other and unspecified substances	Toxic effect of strychnine and its salts, intentional self-harm
T65.212*	T65	toxic effect - other and unspecified substances	Toxic effect of chewing tobacco, intentional self-harm
T65.222*	T65	toxic effect - other and unspecified substances	Toxic effect of tobacco cigarettes, intentional self-harm
T65.292*	T65	toxic effect - other and unspecified substances	Toxic effect of other tobacco and nicotine, intentional self-harm
T65.3X2*	T65	toxic effect - other and unspecified substances	Toxic effect of nitroderivatives and aminoderivatives of benzene and its homologues, intentional self-harm
T65.4X2*	T65	toxic effect - other and unspecified substances	Toxic effect of carbon disulfide, intentional self-harm
T65.5X2*	T65	toxic effect - other and unspecified substances	Toxic effect of nitroglycerin and other nitric acids and esters, intentional self-harm
T65.6X2*	T65	toxic effect - other and unspecified substances	Toxic effect of paints and dyes, not elsewhere classified, intentional self-harm
T65.812*	T65	toxic effect - other and unspecified substances	Toxic effect of latex, intentional self-harm
T65.822*	T65	toxic effect - other and unspecified substances	Toxic effect of harmful algae and algae toxins, intentional self-harm
T65.832*	T65	toxic effect - other and unspecified substances	Toxic effect of fiberglass, intentional self-harm
T65.892*	T65	toxic effect - other and unspecified substances	Toxic effect of other specified substances, intentional self-harm
T65.92X*	T65	toxic effect - other and unspecified substances	Toxic effect of unspecified substance, intentional self-harm
T71.112*	T71	asphyxiation	Asphyxiation due to smothering under pillow, intentional self-harm
T71.122*	T71	asphyxiation	Asphyxiation due to plastic bag, intentional self-harm
T71.132*	T71	asphyxiation	Asphyxiation due to being trapped in bed linens, intentional self-harm
T71.152*	T71	asphyxiation	Asphyxiation due to smothering in furniture, intentional self-harm
T71.162*	T71	asphyxiation	Asphyxiation due to hanging, intentional self-harm
T71.192*	T71	asphyxiation	Asphyxiation due to mechanical threat to breathing due to other causes, intentional self-harm
T71.222*	T71	asphyxiation	Asphyxiation due to being trapped in a car trunk, intentional self-harm
T71.232*	T71	asphyxiation	Asphyxiation due to being trapped in a (discarded) refrigerator, intentional self-harm
X71.0XX*	X71	intentional self-harm by drowning, submersion	Intentional self-harm by drowning and submersion while in bathtub
X71.1XX*	X71	intentional self-harm by drowning, submersion	Intentional self-harm by drowning and submersion while in swimming pool
X71.2XX*	X71	intentional self-harm by drowning, submersion	Intentional self-harm by drowning and submersion after jump into swimming pool
X71.3XX*	X71	intentional self-harm by drowning, submersion	Intentional self-harm by drowning and submersion in natural water
X71.8XX*	X71	intentional self-harm by drowning, submersion	Other intentional self-harm by drowning and submersion
X71.9XX*	X71	intentional self-harm by drowning, submersion	Intentional self-harm by drowning and submersion, unspecified
X72.XXX*	X72	intentional self-harm by handgun discharge	Intentional self-harm by handgun discharge
X73.0XX*	X73	intentional self-harm by rifle, shotgun, larger firearm discharge	Intentional self-harm by shotgun discharge
X73.1XX*	X73	intentional self-harm by rifle, shotgun, larger firearm discharge	Intentional self-harm by hunting rifle discharge
X73.2XX*	X73	intentional self-harm by rifle, shotgun, larger firearm discharge	Intentional self-harm by machine gun discharge
X73.8XX*	X73	intentional self-harm by rifle, shotgun, larger firearm discharge	Intentional self-harm by other larger firearm discharge
X73.9XX*	X73	intentional self-harm by rifle, shotgun, larger firearm discharge	Intentional self-harm by unspecified larger firearm discharge
X74.01X*	X74	intentional self-harm by other and unspecified firearm and gun discharge	Intentional self-harm by airgun
X74.02X*	X74	intentional self-harm by other and unspecified firearm and gun discharge	Intentional self-harm by paintball gun
X74.09X*	X74	intentional self-harm by other and unspecified firearm and gun discharge	Intentional self-harm by gas, air, or spring-operated gun
X74.8XX*	X74	intentional self-harm by other and unspecified firearm and gun discharge	Intentional self-harm by other firearmdischarge
X74.9XX*	X74	intentional self-harm by other and unspecified firearm and gun discharge	Intentional self-harm by unspecified firearm discharge
X75.XXX*	X75	intentional self-harm by explosive material	Intentional self-harm by explosive material
X76.XXX*	X76	intentional self-harm by smoke, fire, flames	Intentional self-harm by smoke, fire, and flames
X77.0XX*	X77	intentional self-harm by hot vapors, hot objects	Intentional self-harm by steam or hot vapors
X77.1XX*	X77	intentional self-harm by hot vapors, hot objects	Intentional self-harm by hot vapors tap water
X77.2XX*	X77	intentional self-harm by hot vapors, hot objects	Intentional self-harm by other hot fluids
X77.3XX*	X77	intentional self-harm by hot vapors, hot objects	Intentional self-harm by hot household appliances
X77.8XX*	X77	intentional self-harm by hot vapors, hot objects	Intentional self-harm by other hot objects
X77.9XX*	X77	intentional self-harm by hot vapors, hot objects	Intentional self-harm by unspecified hot objects
X78.0XX*	X78	intentional self-harm by sharp object	Intentional self-harm by sharp glass
X78.1XX*	X78	intentional self-harm by sharp object	Intentional self-harm by knife
X78.2XX*	X78	intentional self-harm by sharp object	Intentional self-harm by sword or dagger
X78.8XX*	X78	intentional self-harm by sharp object	Intentional self-harm by other sharp object
X78.9XX*	X78	intentional self-harm by sharp object	Intentional self-harm by unspecified sharp object
X79.XXX*	X79	intentional self-harm by blunt object	Intentional self-harm by blunt object
X80.XXX*	X80	intentional self-harm by jump from high place	Intentional self-harm by jumping from a high place
X81.0XX*	X81	intentional self-harm by jumping or lying in front of moving object	Intentional self-harm by jumping or lying in front of motor vehicle
X81.1XX*	X81	intentional self-harm by jumping or lying in front of moving object	Intentional self-harm by jumping or lying in front of subway (train)
X81.8XX*	X81	intentional self-harm by jumping or lying in front of moving object	Intentional self-harm by jumping or lying in front of other moving object
X82.0XX*	X82	intentional self-harm by crashing of motor vehicle	Intentional self-harm by crashing of motor vehicle with other motor vehicle
X82.1XX*	X82	intentional self-harm by crashing of motor vehicle	Intentional self-harm by crashing of motor vehicle with train
X82.2XX*	X82	intentional self-harm by crashing of motor vehicle	Intentional self-harm by crashing of motor vehicle with tree
X82.8XX*	X82	intentional self-harm by crashing of motor vehicle	Other intentional self-harm by crashing of motor vehicle
X83.0XX*	X83	intentional self-harm by other specified means	Intentional self-harm by crashing of aircraft
X83.1XX*	X83	intentional self-harm by other specified means	Intentional self-harm by electrocution
X83.2XX*	X83	intentional self-harm by other specified means	Intentional self-harm by exposure to extremes of cold
X83.8XX*	X83	intentional self-harm by other specified means	Intentional self-harm by other specified means

## Sheet: S2 Self-harm ICD codes
S2 Table. Number of ED encounters for self-harm ICD-10 codes observed in the data
Sort by search code	Rank by number of encounters	Search code	Number of encounters	Percent of total encounters (6215)	Percent of self-harm encounters (1199)	ICD-10 Description
17	1	T39.1X2*	234	3.76508	19.5163	Poisoning by 4-Aminophenol derivatives, intentional self-harm
89	2	T50.902*	220	3.53982	18.3486	Poisoning by unspecified drugs, medicaments and biological substances, intentional self-harm
18	3	T39.312*	161	2.59051	13.4279	Poisoning by propionic acid derivatives, intentional self-harm
118	4	X78.9XX*	146	2.34916	12.1768	Intentional self-harm by unspecified sharp object
42	5	T43.222*	142	2.28479	11.8432	Poisoning by selective serotonin reuptake inhibitors, intentional self-harm
121	6	X83.8XX*	118	1.89863	9.84153	Intentional self-harm by other specified means
59	7	T45.0X2*	104	1.67337	8.67389	Poisoning by antiallergic and antiemetic drugs, intentional self-harm
46	8	T43.592*	67	1.07804	5.58799	Poisoning by other antipsychotics and neuroleptics, intentional self-harm
35	9	T42.4X2*	50	0.804505	4.17014	Poisoning by benzodiazepines, intentional self-harm
69	10	T46.5X2*	46	0.740145	3.83653	Poisoning by other antihypertensive drugs, intentional self-harm
36	11	T42.6X2*	42	0.675784	3.50292	Poisoning by other antiepileptic and sedative-hypnotic drugs, intentional self-harm
41	12	T43.212*	41	0.659694	3.41952	Poisoning by selective serotonin and norepinephrine reuptake inhibitors, intentional self-harm
15	13	T39.012*	38	0.611424	3.16931	Poisoning by aspirin, intentional self-harm
43	14	T43.292*	37	0.595334	3.0859	Poisoning by other antidepressants, intentional self-harm
50	15	T43.632*	24	0.386163	2.00167	Poisoning by methylphenidate, intentional self-harm
49	16	T43.622*	21	0.337892	1.75146	Poisoning by amphetamines, intentional self-harm
114	17	T71.162*	19	0.305712	1.58465	Asphyxiation due to hanging, intentional self-harm
78	18.5	T48.3X2*	18	0.289622	1.50125	Poisoning by antitussives, intentional self-harm
90	18.5	T50.992*	18	0.289622	1.50125	Poisoning by other drugs, medicaments and biological substances, intentional self-harm
92	20	T51.0X2*	15	0.241352	1.25104	Toxic effect of ethanol, intentional self-harm
13	21	T38.3X2*	14	0.225261	1.16764	Poisoning by insulin and oral hypoglycemic [antidiabetic] drugs, intentional self-harm
30	22	T40.7X2*	12	0.193081	1.00083	Poisoning by cannabis, intentional self-harm (code deleted 9/30/2020)
23	24	T40.2X2*	11	0.176991	0.917431	Poisoning by other opioids, intentional self-harm
33	24	T42.1X2*	11	0.176991	0.917431	Poisoning by iminostilbenes, intentional self-harm
101	24	T54.92X*	11	0.176991	0.917431	Toxic effect of unspecified corrosive substance, intentional self-harm
14	27	T38.892*	10	0.160901	0.834028	Poisoning by other hormones and synthetic substitutes, intentional self-harm
38	27	T43.012*	10	0.160901	0.834028	Poisoning by tricyclic antidepressants, intentional self-harm
54	27	T44.3X2*	10	0.160901	0.834028	Poisoning by other parasympatholytics [anticholinergics and antimuscarinics] and spasmolytics, intentional self-harm
19	29.5	T39.392*	9	0.144811	0.750626	Poisoning by other nonsteroidal anti-inflammatory drugs (NSAIDs), intentional self-harm
57	29.5	T44.902*	9	0.144811	0.750626	Poisoning by unspecified drugs primarily affecting the autonomic nervous system, intentional self-harm
55	32.5	T44.6X2*	8	0.128721	0.667223	Poisoning by alpha-adrenoreceptor antagonists, intentional self-harm
61	32.5	T45.2X2*	8	0.128721	0.667223	Poisoning by vitamins, intentional self-harm
74	32.5	T47.1X2*	8	0.128721	0.667223	Poisoning by other antacids and anti-gastric-secretion drugs, intentional self-harm
112	32.5	T65.92X*	8	0.128721	0.667223	Toxic effect of unspecified substance, intentional self-harm
56	35.5	T44.7X2*	7	0.112631	0.58382	Poisoning by beta-adrenoreceptor antagonists, intentional self-harm
111	35.5	T65.892*	7	0.112631	0.58382	Toxic effect of other specified substances, intentional self-harm
68	37.5	T46.4X2*	6	0.0965406	0.500417	Poisoning by angiotensin-converting-enzyme inhibitors, intentional self-harm
83	37.5	T49.0X2*	6	0.0965406	0.500417	Poisoning by local antifungal, anti-infective and anti-inflammatory drugs, intentional self-harm
20	44	T39.8X2*	5	0.0804505	0.417014	Poisoning by other nonopioid analgesics and antipyretics, not elsewhere classified, intentional self-harm
21	44	T39.92X*	5	0.0804505	0.417014	Poisoning by unspecified nonopioid analgesics and antipyretics, not elsewhere classified, intentional self-harm
37	44	T42.8X2*	5	0.0804505	0.417014	Poisoning by antiparkinsonism drugs and other central muscle-tone depressants, intentional self-harm
39	44	T43.022*	5	0.0804505	0.417014	Poisoning by tetracyclic antidepressants, intentional self-harm
44	44	T43.3X2*	5	0.0804505	0.417014	Poisoning by phenothiazine antipsychotics and neuroleptics, intentional self-harm
48	44	T43.612*	5	0.0804505	0.417014	Poisoning by caffeine, intentional self-harm
62	44	T45.4X2*	5	0.0804505	0.417014	Poisoning by iron and its compounds, intentional self-harm
70	44	T46.6X2*	5	0.0804505	0.417014	Poisoning by antihyperlipidemic and antiarteriosclerotic drugs, intentional self-harm
77	44	T48.1X2*	5	0.0804505	0.417014	Poisoning by skeletal muscle relaxants (neuromuscular blocking agents), intentional self-harm
86	44	T50.2X2*	5	0.0804505	0.417014	Poisoning by carbonic-anhydrase inhibitors, benzothiadiazides and other diuretics, intentional self-harm
100	44	T54.3X2*	5	0.0804505	0.417014	Toxic effect of effect of corrosive alkalis and alkali-like substances, intentional self-harm
1	52	T36.0X2*	4	0.0643604	0.333611	Poisoning by penicillins, intentional self-harm
73	52	T47.0X2*	4	0.0643604	0.333611	Poisoning by histamine H2-receptor blockers, intentional self-harm
103	52	T55.1X2*	4	0.0643604	0.333611	Toxic effect of detergents, intentional self-harm
104	52	T56.892*	4	0.0643604	0.333611	Toxic effect of other metals, intentional self-harm
115	52	T71.192*	4	0.0643604	0.333611	Asphyxiation due to mechanical threat to breathing due to other causes, intentional self-harm
16	56.5	T39.092*	3	0.0482703	0.250209	Poisoning by salicylates, intentional self-harm
52	56.5	T43.8X2*	3	0.0482703	0.250209	Poisoning by other psychotropic drugs, intentional self-harm
79	56.5	T48.4X2*	3	0.0482703	0.250209	Poisoning by expectorants, intentional self-harm
80	56.5	T48.5X2*	3	0.0482703	0.250209	Poisoning by anti-common-cold drugs, intentional self-harm
2	69.5	T36.1X2*	2	0.0321802	0.166806	Poisoning by cephalosporins and other beta-lactam antibiotics, intentional self-harm
4	69.5	T36.4X2*	2	0.0321802	0.166806	Poisoning by tetracyclines, intentional self-harm
7	69.5	T37.0X2*	2	0.0321802	0.166806	Poisoning by sulfonamides, intentional self-harm
9	69.5	T37.5X2*	2	0.0321802	0.166806	Poisoning by antiviral drugs, intentional self-harm
10	69.5	T37.8X2*	2	0.0321802	0.166806	Poisoning by other specified systemic anti-infectives and antiparasitics, intentional self-harm
12	69.5	T38.1X2*	2	0.0321802	0.166806	Poisoning by thyroid hormones and substitutes, intentional self-harm
22	69.5	T40.1X2*	2	0.0321802	0.166806	Poisoning by heroin, intentional self-harm
24	69.5	T40.3X2*	2	0.0321802	0.166806	Poisoning by methadone, intentional self-harm
28	69.5	T40.692*	2	0.0321802	0.166806	Poisoning by other narcotics, intentional self-harm
29	69.5	T40.712*	2	0.0321802	0.166806	Poisoning by cannabis, intentional self-harm
31	69.5	T40.8X2*	2	0.0321802	0.166806	Poisoning by lysergide (LSD), intentional self-harm
32	69.5	T40.992*	2	0.0321802	0.166806	Poisoning by other psychodysleptics (hallucinogens), intentional self-harm
40	69.5	T43.202*	2	0.0321802	0.166806	Poisoning by unspecified antidepressants, intentional self-harm
53	69.5	T43.92X*	2	0.0321802	0.166806	Poisoning by unspecified psychotropic drug, intentional self-harm
58	69.5	T44.992*	2	0.0321802	0.166806	Poisoning by other drug primarily affecting the autonomic nervous system, intentional self-harm
66	69.5	T46.1X2*	2	0.0321802	0.166806	Poisoning by calcium-channel blockers, intentional self-harm
67	69.5	T46.2X2*	2	0.0321802	0.166806	Poisoning by antidysrhythmic drugs, intentional self-harm
75	69.5	T47.4X2*	2	0.0321802	0.166806	Poisoning by other laxatives, intentional self-harm
91	69.5	T50.A92*	2	0.0321802	0.166806	Poisoning by other bacterial vaccines, intentional self-harm
95	69.5	T51.92X*	2	0.0321802	0.166806	Toxic effect of unspecified alcohol, intentional self-harm
97	69.5	T52.8X2*	2	0.0321802	0.166806	Toxic effect of other organic solvents, intentional self-harm
99	69.5	T54.2X2*	2	0.0321802	0.166806	Toxic effect of corrosive acids and acid-like substances, intentional self-harm
3	101	T36.3X2*	1	0.0160901	0.0834028	Poisoning by macrolides, intentional self-harm
5	101	T36.6X2*	1	0.0160901	0.0834028	Poisoning by rifampicins, intentional self-harm
6	101	T36.8X2*	1	0.0160901	0.0834028	Poisoning by other systemic antibiotics, intentional self-harm
8	101	T37.1X2*	1	0.0160901	0.0834028	Poisoning by antimycobacterial drugs, intentional self-harm
11	101	T38.0X2*	1	0.0160901	0.0834028	Poisoning by glucocorticoids and synthetic analogues, intentional self-harm
25	101	T40.422*	1	0.0160901	0.0834028	Poisoning by tramadol, intentional self-harm
26	101	T40.492*	1	0.0160901	0.0834028	Poisoning by other synthetic narcotics, intentional self-harm
27	101	T40.4X2*	1	0.0160901	0.0834028	Poisoning by other synthetic narcotics, intentional self-harm (code deleted 9/30/2021)
34	101	T42.3X2*	1	0.0160901	0.0834028	Poisoning by barbiturates, intentional self-harm
45	101	T43.502*	1	0.0160901	0.0834028	Poisoning by unspecified psychostimulants, intentional self-harm
47	101	T43.602*	1	0.0160901	0.0834028	Poisoning by unspecified psychostimulants, intentional self-harm
51	101	T43.692*	1	0.0160901	0.0834028	Poisoning by other psychostimulants, intentional self-harm
60	101	T45.1X2*	1	0.0160901	0.0834028	Poisoning by antineoplastic and immunosuppressive drugs, intentional self-harm
63	101	T45.512*	1	0.0160901	0.0834028	Poisoning by anticoagulants, intentional self-harm
64	101	T45.8X2*	1	0.0160901	0.0834028	Poisoning by other primarily systemic and hematological agents, intentional self-harm
65	101	T46.0X2*	1	0.0160901	0.0834028	Poisoning by cardiac-stimulant glycosides and drugs of similar action, intentional self-harm
71	101	T46.7X2*	1	0.0160901	0.0834028	Poisoning by peripheral vasodilators, intentional self-harm
72	101	T46.902*	1	0.0160901	0.0834028	Poisoning by unspecified agents primarily affecting the cardiovascular system, intentional self-harm
76	101	T47.8X2*	1	0.0160901	0.0834028	Poisoning by other agents primarily affecting gastrointestinal system, intentional self-harm
81	101	T48.6X2*	1	0.0160901	0.0834028	Poisoning by antiasthmatics, intentional self-harm
82	101	T48.902*	1	0.0160901	0.0834028	Poisoning by unspecified agents primarily acting on the respiratory system, intentional self-harm
84	101	T49.3X2*	1	0.0160901	0.0834028	Poisoning by emollients, demulcents and protectants, intentional self-harm
85	101	T50.0X2*	1	0.0160901	0.0834028	Poisoning by mineralocorticoids and their antagonists, intentional self-harm
87	101	T50.3X2*	1	0.0160901	0.0834028	Poisoning by electrolytic, caloric and water-balance agents, intentional self-harm
88	101	T50.7X2*	1	0.0160901	0.0834028	Poisoning by analeptics and opioid receptor antagonists, intentional self-harm
93	101	T51.2X2*	1	0.0160901	0.0834028	Toxic effect of 2-Propanol, intentional self-harm
94	101	T51.8X2*	1	0.0160901	0.0834028	Toxic effect of other alcohols, intentional self-harm
96	101	T52.4X2*	1	0.0160901	0.0834028	Toxic effect of ketones, intentional self-harm
98	101	T54.1X2*	1	0.0160901	0.0834028	Toxic effect of other corrosive organic compounds, intentional self-harm
102	101	T55.0X2*	1	0.0160901	0.0834028	Toxic effect of soaps, intentional self-harm
105	101	T57.92X*	1	0.0160901	0.0834028	Toxic effect of unspecified inorganic substance, intentional self-harm
106	101	T59.0X2*	1	0.0160901	0.0834028	Toxic effect of nitrogen oxides, intentional self-harm
107	101	T59.7X2*	1	0.0160901	0.0834028	Toxic effect of carbon dioxide, intentional self-harm
108	101	T59.892*	1	0.0160901	0.0834028	Toxic effect of other specified gases, fumes, and vapors, intentional self-harm
109	101	T60.92X*	1	0.0160901	0.0834028	Toxic effect of unspecified pesticide, intentional self-harm
110	101	T65.0X2*	1	0.0160901	0.0834028	Toxic effect of cyanides, intentional self-harm
113	101	T71.122*	1	0.0160901	0.0834028	Asphyxiation due to plastic bag, intentional self-harm
116	101	X78.1XX*	1	0.0160901	0.0834028	Intentional self-harm by knife
117	101	X78.8XX*	1	0.0160901	0.0834028	Intentional self-harm by other sharp object
119	101	X80.XXX*	1	0.0160901	0.0834028	Intentional self-harm by jumping from a high place
120	101	X83.2XX*	1	0.0160901	0.0834028	Other intentional self-harm by crashing of motor vehicle

## Sheet: S3 Rank for mechanism, ICD3
S3 Table. Number of ED encounters with ranks for CDC injury mechanism and 3-character ICD codes
Rank for mechanism	CDC injury mechanism	numEnc by mech	% self harm by mech	percEnc by mech	Rank for icd3	icd3	numEnc by icd3	% self harm by icd3	percEnc by icd3		icd3 descrip
1	Poisoning, Drug	909	75.8132	14.6259	1	T39	393	32.7773	6.32341		poisoning - nonopioid analgesics, antipyretics, antirheumatics
1	Poisoning, Drug				2	T43	292	24.3536	4.69831		poisoning - narcotics, hallucinogens
1	Poisoning, Drug				3	T50	241	20.1001	3.87772		poisoning - topical agents
1	Poisoning, Drug				6	T45	116	9.67473	1.86645		poisoning - drugs for smooth and skeletal muscles and respiratory system
1	Poisoning, Drug				7	T42	100	8.34028	1.60901		poisoning - drugs for cardiovascular system
1	Poisoning, Drug				8	T46	61	5.08757	0.981496		poisoning - hormones, synthetic substitutes
1	Poisoning, Drug				9	T40	36	3.0025	0.579244		poisoning - antiepileptic, sedative, antiparkinsonism
1	Poisoning, Drug				10	T44	34	2.8357	0.547064		poisoning - drugs for ANS (autonomic nervous system)
1	Poisoning, Drug				11	T48	31	2.58549	0.498793		poisoning - systemic antibiotics
1	Poisoning, Drug				12	T38	27	2.25188	0.434433		poisoning - systemic hematological agents NEC
1	Poisoning, Drug				17	T47	15	1.25104	0.241352		poisoning - drugs for GI system
1	Poisoning, Drug				18	T36	11	0.917431	0.176991		poisoning - psychotropic NEC
1	Poisoning, Drug				19.5	T37	7	0.58382	0.112631		poisoning - diuretics and other unspecified
1	Poisoning, Drug				19.5	T49	7	0.58382	0.112631		poisoning - anti-infectives, antiparasitics
2	Cut/Pierce	146	12.1768	2.34916	4	X78	146	12.1768	2.34916		intentional self-harm by sharp object
3	Other Specified	118	9.84153	1.89863	5	X83.8	118	9.84153	1.89863		intentional self-harm by other specified means
4	Poisoning, Non-drug	51	4.25354	0.820595	14	T51	19	1.58465	0.305712		toxic effect - alcohol
4	Poisoning, Non-drug				16	T65	16	1.33445	0.257442		toxic effect - pesticides
4	Poisoning, Non-drug				21	T55	5	0.417014	0.0804505		toxic effect - soaps and detergents
4	Poisoning, Non-drug				22	T56	4	0.333611	0.0643604		toxic effect - metals
4	Poisoning, Non-drug				23.5	T52	3	0.250209	0.0482703		toxic effect - other and unspecified substances
4	Poisoning, Non-drug				23.5	T59	3	0.250209	0.0482703		toxic effect - other gases, fumes, vapors
4	Poisoning, Non-drug				26.5	T57	1	0.0834028	0.0160901		toxic effect - organic solvents
4	Poisoning, Non-drug				26.5	T60	1	0.0834028	0.0160901		toxic effect - other inorganic substances
5	Suffocation	24	2.00167	0.386163	13	T71	24	2.00167	0.386163		asphyxiation
6	Fire/Burn	17	1.41785	0.273532	15	T54	17	1.41785	0.273532		toxic effect - corrosive substances
7.5	Fall	1	0.0834028	0.0160901	26.5	X80	1	0.0834028	0.0160901		Intentional self-harm by jumping from a high place
7.5	Natural/Environmental	1	0.0834028	0.0160901	26.5	X83.2	1	0.0834028	0.0160901		Intentional self-harm by exposure to extremes of cold

## Sheet: S4 Observed codes, detail
S4 Table. Detailed information for each observed search code
									Distinct ED encounters by ICD-10 code
Sort by search code	Sort by full ICD-10 code	Rank for injury mechanism	CDC injury mechanism	Rank for ICD3	ICD3	Rank for search code	Search code	ICD-10 (full code)	Number	Percent of total (6215)	Percent of self-harm (1199)	Search code description	Purple = search codes with different final characters
1	1	1	Poisoning, Drug	18	T36	52	T36.0X2*	T36.0X2A	4	0.0643604	0.333611	Poisoning by penicillins, intentional self-harm
2	2	1	Poisoning, Drug	18	T36	69.5	T36.1X2*	T36.1X2A	2	0.0321802	0.166806	Poisoning by cephalosporins and other beta-lactam antibiotics, intentional self-harm
3	3	1	Poisoning, Drug	18	T36	101	T36.3X2*	T36.3X2A	1	0.0160901	0.0834028	Poisoning by macrolides, intentional self-harm
4	4	1	Poisoning, Drug	18	T36	69.5	T36.4X2*	T36.4X2A	2	0.0321802	0.166806	Poisoning by tetracyclines, intentional self-harm
5	5	1	Poisoning, Drug	18	T36	101	T36.6X2*	T36.6X2A	1	0.0160901	0.0834028	Poisoning by rifampicins, intentional self-harm
6	6	1	Poisoning, Drug	18	T36	101	T36.8X2*	T36.8X2A	1	0.0160901	0.0834028	Poisoning by other systemic antibiotics, intentional self-harm
7	7	1	Poisoning, Drug	19.5	T37	69.5	T37.0X2*	T37.0X2A	2	0.0321802	0.166806	Poisoning by sulfonamides, intentional self-harm
8	8	1	Poisoning, Drug	19.5	T37	101	T37.1X2*	T37.1X2A	1	0.0160901	0.0834028	Poisoning by antimycobacterial drugs, intentional self-harm
9	9	1	Poisoning, Drug	19.5	T37	69.5	T37.5X2*	T37.5X2A	2	0.0321802	0.166806	Poisoning by antiviral drugs, intentional self-harm
10	10	1	Poisoning, Drug	19.5	T37	69.5	T37.8X2*	T37.8X2A	2	0.0321802	0.166806	Poisoning by other specified systemic anti-infectives and antiparasitics, intentional self-harm
11	11	1	Poisoning, Drug	12	T38	101	T38.0X2*	T38.0X2A	1	0.0160901	0.0834028	Poisoning by glucocorticoids and synthetic analogues, intentional self-harm
12	12	1	Poisoning, Drug	12	T38	69.5	T38.1X2*	T38.1X2A	2	0.0321802	0.166806	Poisoning by thyroid hormones and substitutes, intentional self-harm
13	13	1	Poisoning, Drug	12	T38	21	T38.3X2*	T38.3X2A	14	0.225261	1.16764	Poisoning by insulin and oral hypoglycemic [antidiabetic] drugs, intentional self-harm
14	14	1	Poisoning, Drug	12	T38	27	T38.892*	T38.892A	10	0.160901	0.834028	Poisoning by other hormones and synthetic substitutes, intentional self-harm
15	15	1	Poisoning, Drug	1	T39	13	T39.012*	T39.012A	38	0.611424	3.16931	Poisoning by aspirin, intentional self-harm
16	16	1	Poisoning, Drug	1	T39	56.5	T39.092*	T39.092A	3	0.0482703	0.250209	Poisoning by salicylates, intentional self-harm
17	17	1	Poisoning, Drug	1	T39	1	T39.1X2*	T39.1X2A	234	3.76508	19.5163	Poisoning by 4-Aminophenol derivatives, intentional self-harm
18.5	18	1	Poisoning, Drug	1	T39	3	T39.312*	T39.312A	160	2.57442	13.3445	Poisoning by propionic acid derivatives, intentional self-harm
18.5	19	1	Poisoning, Drug	1	T39	3	T39.312*	T39.312S	1	0.0160901	0.0834028	Poisoning by propionic acid derivatives, intentional self-harm
20	20	1	Poisoning, Drug	1	T39	29.5	T39.392*	T39.392A	9	0.144811	0.750626	Poisoning by other nonsteroidal anti-inflammatory drugs (NSAIDs), intentional self-harm
21	21	1	Poisoning, Drug	1	T39	44	T39.8X2*	T39.8X2A	5	0.0804505	0.417014	Poisoning by other nonopioid analgesics and antipyretics, not elsewhere classified, intentional self-harm
22	22	1	Poisoning, Drug	1	T39	44	T39.92X*	T39.92XA	5	0.0804505	0.417014	Poisoning by unspecified nonopioid analgesics and antipyretics, not elsewhere classified, intentional self-harm
23	23	1	Poisoning, Drug	9	T40	69.5	T40.1X2*	T40.1X2A	2	0.0321802	0.166806	Poisoning by heroin, intentional self-harm
24	24	1	Poisoning, Drug	9	T40	24	T40.2X2*	T40.2X2A	11	0.176991	0.917431	Poisoning by other opioids, intentional self-harm
25	25	1	Poisoning, Drug	9	T40	69.5	T40.3X2*	T40.3X2A	2	0.0321802	0.166806	Poisoning by methadone, intentional self-harm
26	26	1	Poisoning, Drug	9	T40	101	T40.422*	T40.422A	1	0.0160901	0.0834028	Poisoning by tramadol, intentional self-harm
27	27	1	Poisoning, Drug	9	T40	101	T40.492*	T40.492A	1	0.0160901	0.0834028	Poisoning by other synthetic narcotics, intentional self-harm
28	28	1	Poisoning, Drug	9	T40	101	T40.4X2*	T40.4X2A	1	0.0160901	0.0834028	Poisoning by other synthetic narcotics, intentional self-harm (code deleted 9/30/2021)
29	29	1	Poisoning, Drug	9	T40	69.5	T40.692*	T40.692A	2	0.0321802	0.166806	Poisoning by other narcotics, intentional self-harm
30	30	1	Poisoning, Drug	9	T40	69.5	T40.712*	T40.712A	2	0.0321802	0.166806	Poisoning by cannabis, intentional self-harm
31	31	1	Poisoning, Drug	9	T40	22	T40.7X2*	T40.7X2A	12	0.193081	1.00083	Poisoning by cannabis, intentional self-harm (code deleted 9/30/2020)
32	32	1	Poisoning, Drug	9	T40	69.5	T40.8X2*	T40.8X2A	2	0.0321802	0.166806	Poisoning by lysergide (LSD), intentional self-harm
33	33	1	Poisoning, Drug	9	T40	69.5	T40.992*	T40.992A	2	0.0321802	0.166806	Poisoning by other psychodysleptics (hallucinogens), intentional self-harm
34	34	1	Poisoning, Drug	7	T42	24	T42.1X2*	T42.1X2A	11	0.176991	0.917431	Poisoning by iminostilbenes, intentional self-harm
35	35	1	Poisoning, Drug	7	T42	101	T42.3X2*	T42.3X2A	1	0.0160901	0.0834028	Poisoning by barbiturates, intentional self-harm
36	36	1	Poisoning, Drug	7	T42	9	T42.4X2*	T42.4X2A	50	0.804505	4.17014	Poisoning by benzodiazepines, intentional self-harm
37	37	1	Poisoning, Drug	7	T42	11	T42.6X2*	T42.6X2A	42	0.675784	3.50292	Poisoning by other antiepileptic and sedative-hypnotic drugs, intentional self-harm
38	38	1	Poisoning, Drug	7	T42	44	T42.8X2*	T42.8X2A	5	0.0804505	0.417014	Poisoning by antiparkinsonism drugs and other central muscle-tone depressants, intentional self-harm
39	39	1	Poisoning, Drug	2	T43	27	T43.012*	T43.012A	10	0.160901	0.834028	Poisoning by tricyclic antidepressants, intentional self-harm
40	40	1	Poisoning, Drug	2	T43	44	T43.022*	T43.022A	5	0.0804505	0.417014	Poisoning by tetracyclic antidepressants, intentional self-harm
41	41	1	Poisoning, Drug	2	T43	69.5	T43.202*	T43.202A	2	0.0321802	0.166806	Poisoning by unspecified antidepressants, intentional self-harm
42	42	1	Poisoning, Drug	2	T43	12	T43.212*	T43.212A	41	0.659694	3.41952	Poisoning by selective serotonin and norepinephrine reuptake inhibitors, intentional self-harm
43.5	43	1	Poisoning, Drug	2	T43	5	T43.222*	T43.222A	141	2.2687	11.7598	Poisoning by selective serotonin reuptake inhibitors, intentional self-harm
43.5	44	1	Poisoning, Drug	2	T43	5	T43.222*	T43.222D	1	0.0160901	0.0834028	Poisoning by selective serotonin reuptake inhibitors, intentional self-harm
45	45	1	Poisoning, Drug	2	T43	14	T43.292*	T43.292A	37	0.595334	3.0859	Poisoning by other antidepressants, intentional self-harm
46	46	1	Poisoning, Drug	2	T43	44	T43.3X2*	T43.3X2A	5	0.0804505	0.417014	Poisoning by phenothiazine antipsychotics and neuroleptics, intentional self-harm
47	47	1	Poisoning, Drug	2	T43	101	T43.502*	T43.502A	1	0.0160901	0.0834028	Poisoning by unspecified psychostimulants, intentional self-harm
48	48	1	Poisoning, Drug	2	T43	8	T43.592*	T43.592A	67	1.07804	5.58799	Poisoning by other antipsychotics and neuroleptics, intentional self-harm
49	49	1	Poisoning, Drug	2	T43	101	T43.602*	T43.602A	1	0.0160901	0.0834028	Poisoning by unspecified psychostimulants, intentional self-harm
50	50	1	Poisoning, Drug	2	T43	44	T43.612*	T43.612A	5	0.0804505	0.417014	Poisoning by caffeine, intentional self-harm
51	51	1	Poisoning, Drug	2	T43	16	T43.622*	T43.622A	21	0.337892	1.75146	Poisoning by amphetamines, intentional self-harm
52	52	1	Poisoning, Drug	2	T43	15	T43.632*	T43.632A	24	0.386163	2.00167	Poisoning by methylphenidate, intentional self-harm
53	53	1	Poisoning, Drug	2	T43	101	T43.692*	T43.692A	1	0.0160901	0.0834028	Poisoning by other psychostimulants, intentional self-harm
54	54	1	Poisoning, Drug	2	T43	56.5	T43.8X2*	T43.8X2A	3	0.0482703	0.250209	Poisoning by other psychotropic drugs, intentional self-harm
55	55	1	Poisoning, Drug	2	T43	69.5	T43.92X*	T43.92XA	2	0.0321802	0.166806	Poisoning by unspecified psychotropic drug, intentional self-harm
56	56	1	Poisoning, Drug	10	T44	27	T44.3X2*	T44.3X2A	10	0.160901	0.834028	Poisoning by other parasympatholytics [anticholinergics and antimuscarinics] and spasmolytics, intentional self-harm
57	57	1	Poisoning, Drug	10	T44	32.5	T44.6X2*	T44.6X2A	8	0.128721	0.667223	Poisoning by alpha-adrenoreceptor antagonists, intentional self-harm
58	58	1	Poisoning, Drug	10	T44	35.5	T44.7X2*	T44.7X2A	7	0.112631	0.58382	Poisoning by beta-adrenoreceptor antagonists, intentional self-harm
59	59	1	Poisoning, Drug	10	T44	29.5	T44.902*	T44.902A	9	0.144811	0.750626	Poisoning by unspecified drugs primarily affecting the autonomic nervous system, intentional self-harm
60	60	1	Poisoning, Drug	10	T44	69.5	T44.992*	T44.992A	2	0.0321802	0.166806	Poisoning by other drug primarily affecting the autonomic nervous system, intentional self-harm
61	61	1	Poisoning, Drug	6	T45	7	T45.0X2*	T45.0X2A	104	1.67337	8.67389	Poisoning by antiallergic and antiemetic drugs, intentional self-harm
62	62	1	Poisoning, Drug	6	T45	101	T45.1X2*	T45.1X2A	1	0.0160901	0.0834028	Poisoning by antineoplastic and immunosuppressive drugs, intentional self-harm
63	63	1	Poisoning, Drug	6	T45	32.5	T45.2X2*	T45.2X2A	8	0.128721	0.667223	Poisoning by vitamins, intentional self-harm
64	64	1	Poisoning, Drug	6	T45	44	T45.4X2*	T45.4X2A	5	0.0804505	0.417014	Poisoning by iron and its compounds, intentional self-harm
65	65	1	Poisoning, Drug	6	T45	101	T45.512*	T45.512A	1	0.0160901	0.0834028	Poisoning by anticoagulants, intentional self-harm
66	66	1	Poisoning, Drug	6	T45	101	T45.8X2*	T45.8X2A	1	0.0160901	0.0834028	Poisoning by other primarily systemic and hematological agents, intentional self-harm
67	67	1	Poisoning, Drug	8	T46	101	T46.0X2*	T46.0X2A	1	0.0160901	0.0834028	Poisoning by cardiac-stimulant glycosides and drugs of similar action, intentional self-harm
68	68	1	Poisoning, Drug	8	T46	69.5	T46.1X2*	T46.1X2A	2	0.0321802	0.166806	Poisoning by calcium-channel blockers, intentional self-harm
69	69	1	Poisoning, Drug	8	T46	69.5	T46.2X2*	T46.2X2A	2	0.0321802	0.166806	Poisoning by antidysrhythmic drugs, intentional self-harm
70	70	1	Poisoning, Drug	8	T46	37.5	T46.4X2*	T46.4X2A	6	0.0965406	0.500417	Poisoning by angiotensin-converting-enzyme inhibitors, intentional self-harm
71	71	1	Poisoning, Drug	8	T46	10	T46.5X2*	T46.5X2A	46	0.740145	3.83653	Poisoning by other antihypertensive drugs, intentional self-harm
72	72	1	Poisoning, Drug	8	T46	44	T46.6X2*	T46.6X2A	5	0.0804505	0.417014	Poisoning by antihyperlipidemic and antiarteriosclerotic drugs, intentional self-harm
73	73	1	Poisoning, Drug	8	T46	101	T46.7X2*	T46.7X2A	1	0.0160901	0.0834028	Poisoning by peripheral vasodilators, intentional self-harm
74	74	1	Poisoning, Drug	8	T46	101	T46.902*	T46.902A	1	0.0160901	0.0834028	Poisoning by unspecified agents primarily affecting the cardiovascular system, intentional self-harm
75	75	1	Poisoning, Drug	17	T47	52	T47.0X2*	T47.0X2A	4	0.0643604	0.333611	Poisoning by histamine H2-receptor blockers, intentional self-harm
76	76	1	Poisoning, Drug	17	T47	32.5	T47.1X2*	T47.1X2A	8	0.128721	0.667223	Poisoning by other antacids and anti-gastric-secretion drugs, intentional self-harm
77	77	1	Poisoning, Drug	17	T47	69.5	T47.4X2*	T47.4X2A	2	0.0321802	0.166806	Poisoning by other laxatives, intentional self-harm
78	78	1	Poisoning, Drug	17	T47	101	T47.8X2*	T47.8X2A	1	0.0160901	0.0834028	Poisoning by other agents primarily affecting gastrointestinal system, intentional self-harm
79	79	1	Poisoning, Drug	11	T48	44	T48.1X2*	T48.1X2A	5	0.0804505	0.417014	Poisoning by skeletal muscle relaxants (neuromuscular blocking agents), intentional self-harm
80	80	1	Poisoning, Drug	11	T48	18.5	T48.3X2*	T48.3X2A	18	0.289622	1.50125	Poisoning by antitussives, intentional self-harm
81	81	1	Poisoning, Drug	11	T48	56.5	T48.4X2*	T48.4X2A	3	0.0482703	0.250209	Poisoning by expectorants, intentional self-harm
82	82	1	Poisoning, Drug	11	T48	56.5	T48.5X2*	T48.5X2A	3	0.0482703	0.250209	Poisoning by anti-common-cold drugs, intentional self-harm
83	83	1	Poisoning, Drug	11	T48	101	T48.6X2*	T48.6X2A	1	0.0160901	0.0834028	Poisoning by antiasthmatics, intentional self-harm
84	84	1	Poisoning, Drug	11	T48	101	T48.902*	T48.902A	1	0.0160901	0.0834028	Poisoning by unspecified agents primarily acting on the respiratory system, intentional self-harm
85	85	1	Poisoning, Drug	19.5	T49	37.5	T49.0X2*	T49.0X2A	6	0.0965406	0.500417	Poisoning by local antifungal, anti-infective and anti-inflammatory drugs, intentional self-harm
86	86	1	Poisoning, Drug	19.5	T49	101	T49.3X2*	T49.3X2A	1	0.0160901	0.0834028	Poisoning by emollients, demulcents and protectants, intentional self-harm
87	87	1	Poisoning, Drug	3	T50	101	T50.0X2*	T50.0X2A	1	0.0160901	0.0834028	Poisoning by mineralocorticoids and their antagonists, intentional self-harm
88	88	1	Poisoning, Drug	3	T50	44	T50.2X2*	T50.2X2A	5	0.0804505	0.417014	Poisoning by carbonic-anhydrase inhibitors, benzothiadiazides and other diuretics, intentional self-harm
89	89	1	Poisoning, Drug	3	T50	101	T50.3X2*	T50.3X2A	1	0.0160901	0.0834028	Poisoning by electrolytic, caloric and water-balance agents, intentional self-harm
90	90	1	Poisoning, Drug	3	T50	101	T50.7X2*	T50.7X2A	1	0.0160901	0.0834028	Poisoning by analeptics and opioid receptor antagonists, intentional self-harm
91	91	1	Poisoning, Drug	3	T50	2	T50.902*	T50.902A	220	3.53982	18.3486	Poisoning by unspecified drugs, medicaments and biological substances, intentional self-harm
92	92	1	Poisoning, Drug	3	T50	18.5	T50.992*	T50.992A	18	0.289622	1.50125	Poisoning by other drugs, medicaments and biological substances, intentional self-harm
93	93	1	Poisoning, Drug	3	T50	69.5	T50.A92*	T50.A92A	2	0.0321802	0.166806	Poisoning by other bacterial vaccines, intentional self-harm
94	94	4	Poisoning, Non-drug	14	T51	20	T51.0X2*	T51.0X2A	15	0.241352	1.25104	Toxic effect of ethanol, intentional self-harm
95	95	4	Poisoning, Non-drug	14	T51	101	T51.2X2*	T51.2X2A	1	0.0160901	0.0834028	Toxic effect of 2-Propanol, intentional self-harm
96	96	4	Poisoning, Non-drug	14	T51	101	T51.8X2*	T51.8X2A	1	0.0160901	0.0834028	Toxic effect of other alcohols, intentional self-harm
97	97	4	Poisoning, Non-drug	14	T51	69.5	T51.92X*	T51.92XA	2	0.0321802	0.166806	Toxic effect of unspecified alcohol, intentional self-harm
98	98	4	Poisoning, Non-drug	23.5	T52	101	T52.4X2*	T52.4X2A	1	0.0160901	0.0834028	Toxic effect of ketones, intentional self-harm
99	99	4	Poisoning, Non-drug	23.5	T52	69.5	T52.8X2*	T52.8X2A	2	0.0321802	0.166806	Toxic effect of other organic solvents, intentional self-harm
100	100	6	Fire/Burn	15	T54	101	T54.1X2*	T54.1X2A	1	0.0160901	0.0834028	Toxic effect of other corrosive organic compounds, intentional self-harm
101	101	6	Fire/Burn	15	T54	69.5	T54.2X2*	T54.2X2A	2	0.0321802	0.166806	Toxic effect of corrosive acids and acid-like substances, intentional self-harm
102.5	102	6	Fire/Burn	15	T54	44	T54.3X2*	T54.3X2A	4	0.0643604	0.333611	Toxic effect of effect of corrosive alkalis and alkali-like substances, intentional self-harm
102.5	103	6	Fire/Burn	15	T54		T54.3X2*	T54.3X2S	1	0.0160901	0.0834028	Toxic effect of effect of corrosive alkalis and alkali-like substances, intentional self-harm
104	104	6	Fire/Burn	15	T54	24	T54.92X*	T54.92XA	11	0.176991	0.917431	Toxic effect of unspecified corrosive substance, intentional self-harm
105	105	4	Poisoning, Non-drug	21	T55	101	T55.0X2*	T55.0X2A	1	0.0160901	0.0834028	Toxic effect of soaps, intentional self-harm
106.5	106	4	Poisoning, Non-drug	21	T55	52	T55.1X2*	T55.1X2A	3	0.0482703	0.250209	Toxic effect of detergents, intentional self-harm
106.5	107	4	Poisoning, Non-drug	21	T55	52	T55.1X2*	T55.1X2D	1	0.0160901	0.0834028	Toxic effect of detergents, intentional self-harm
108	108	4	Poisoning, Non-drug	22	T56	52	T56.892*	T56.892A	4	0.0643604	0.333611	Toxic effect of other metals, intentional self-harm
109	109	4	Poisoning, Non-drug	26.5	T57	101	T57.92X*	T57.92XA	1	0.0160901	0.0834028	Toxic effect of unspecified inorganic substance, intentional self-harm
110	110	4	Poisoning, Non-drug	23.5	T59	101	T59.0X2*	T59.0X2A	1	0.0160901	0.0834028	Toxic effect of nitrogen oxides, intentional self-harm
111	111	4	Poisoning, Non-drug	23.5	T59	101	T59.7X2*	T59.7X2A	1	0.0160901	0.0834028	Toxic effect of carbon dioxide, intentional self-harm
112	112	4	Poisoning, Non-drug	23.5	T59	101	T59.892*	T59.892A	1	0.0160901	0.0834028	Toxic effect of other specified gases, fumes, and vapors, intentional self-harm
113	113	4	Poisoning, Non-drug	26.5	T60	101	T60.92X*	T60.92XA	1	0.0160901	0.0834028	Toxic effect of unspecified pesticide, intentional self-harm
114	114	4	Poisoning, Non-drug	16	T65	101	T65.0X2*	T65.0X2A	1	0.0160901	0.0834028	Toxic effect of cyanides, intentional self-harm
115	115	4	Poisoning, Non-drug	16	T65	35.5	T65.892*	T65.892A	7	0.112631	0.58382	Toxic effect of other specified substances, intentional self-harm
116	116	4	Poisoning, Non-drug	16	T65	32.5	T65.92X*	T65.92XA	8	0.128721	0.667223	Toxic effect of unspecified substance, intentional self-harm
117	117	5	Suffocation	13	T71	101	T71.122*	T71.122A	1	0.0160901	0.0834028	Asphyxiation due to plastic bag, intentional self-harm
118	118	5	Suffocation	13	T71	17	T71.162*	T71.162A	19	0.305712	1.58465	Asphyxiation due to hanging, intentional self-harm
119	119	5	Suffocation	13	T71	52	T71.192*	T71.192A	4	0.0643604	0.333611	Asphyxiation due to mechanical threat to breathing due to other causes, intentional self-harm
120	120	2	Cut/Pierce	4	X78	101	X78.1XX*	X78.1XXA	1	0.0160901	0.0834028	Intentional self-harm by knife
121	121	2	Cut/Pierce	4	X78	101	X78.8XX*	X78.8XXA	1	0.0160901	0.0834028	Intentional self-harm by other sharp object
123	122	2	Cut/Pierce	4	X78	4	X78.9XX*	X78.9XXA	144	2.31698	12.01	Intentional self-harm by unspecified sharp object
123	123	2	Cut/Pierce	4	X78	4	X78.9XX*	X78.9XXD	1	0.0160901	0.0834028	Intentional self-harm by unspecified sharp object
123	124	2	Cut/Pierce	4	X78	4	X78.9XX*	X78.9XXS	1	0.0160901	0.0834028	Intentional self-harm by unspecified sharp object
125	125	7.5	Fall	26.5	X80	101	X80.XXX*	X80.XXXA	1	0.0160901	0.0834028	Intentional self-harm by jumping from a high place
126	126	7.5	Natural/Environmental	26.5	X83.2	101	X83.2XX*	X83.2XXA	1	0.0160901	0.0834028	Intentional self-harm by exposure to extremes of cold
127	127	3	Other Specified	5	X83.8	6	X83.8XX*	X83.8XXA	118	1.89863	9.84153	Intentional self-harm by other specified means

## Sheet: S5 Demographic data
Age group	Sex	Race and ethnicity	Preferred language	COVID-19 pandemic period	Number of ED encounters
06-11	F	Asian, non-Hispanic	English	pre-covid	1
06-11	F	Asian, non-Hispanic	English	covid	2
06-11	F	Asian, non-Hispanic	Other language	pre-covid	1
06-11	F	Asian, non-Hispanic	Other language	covid	6
06-11	F	Black, non-Hispanic	English	pre-covid	22
06-11	F	Black, non-Hispanic	English	covid	12
06-11	F	Black, non-Hispanic	Other language	pre-covid	1
06-11	F	Black, non-Hispanic	Other language	covid	1
06-11	F	Black, non-Hispanic	Unknown	pre-covid	1
06-11	F	Hispanic	English	pre-covid	18
06-11	F	Hispanic	English	covid	19
06-11	F	Hispanic	Spanish	pre-covid	5
06-11	F	Hispanic	Spanish	covid	15
06-11	F	Multiracial, non-Hispanic	English	covid	2
06-11	F	Other race, non-Hispanic	English	pre-covid	8
06-11	F	Other race, non-Hispanic	English	covid	7
06-11	F	Other race, non-Hispanic	Spanish	covid	1
06-11	F	Other race, non-Hispanic	Other language	pre-covid	1
06-11	F	Other race, non-Hispanic	Other language	covid	1
06-11	F	White, non-Hispanic	English	pre-covid	56
06-11	F	White, non-Hispanic	English	covid	94
06-11	F	White, non-Hispanic	Other language	pre-covid	2
06-11	F	White, non-Hispanic	Unknown	pre-covid	1
06-11	F	Unknown	English	pre-covid	10
06-11	F	Unknown	English	covid	20
06-11	F	Unknown	Unknown	pre-covid	1
06-11	F	Unknown	Unknown	covid	1
06-11	M	Asian, non-Hispanic	English	pre-covid	4
06-11	M	Asian, non-Hispanic	English	covid	1
06-11	M	Asian, non-Hispanic	Other language	pre-covid	2
06-11	M	Black, non-Hispanic	English	pre-covid	41
06-11	M	Black, non-Hispanic	English	covid	35
06-11	M	Black, non-Hispanic	Other language	pre-covid	1
06-11	M	Black, non-Hispanic	Other language	covid	3
06-11	M	Hispanic	English	pre-covid	31
06-11	M	Hispanic	English	covid	21
06-11	M	Hispanic	Spanish	pre-covid	14
06-11	M	Hispanic	Spanish	covid	6
06-11	M	Hispanic	Other language	pre-covid	1
06-11	M	Multiracial, non-Hispanic	English	pre-covid	7
06-11	M	Multiracial, non-Hispanic	English	covid	7
06-11	M	Other race, non-Hispanic	English	pre-covid	16
06-11	M	Other race, non-Hispanic	English	covid	7
06-11	M	Other race, non-Hispanic	Other language	pre-covid	1
06-11	M	Other race, non-Hispanic	Unknown	pre-covid	1
06-11	M	White, non-Hispanic	English	pre-covid	96
06-11	M	White, non-Hispanic	English	covid	80
06-11	M	White, non-Hispanic	Other language	pre-covid	1
06-11	M	White, non-Hispanic	Unknown	pre-covid	4
06-11	M	White, non-Hispanic	Unknown	covid	1
06-11	M	Unknown	English	pre-covid	16
06-11	M	Unknown	English	covid	16
06-11	M	Unknown	Other language	covid	1
06-11	M	Unknown	Unknown	covid	2
12-18	F	Asian, non-Hispanic	English	pre-covid	75
12-18	F	Asian, non-Hispanic	English	covid	58
12-18	F	Asian, non-Hispanic	Other language	pre-covid	9
12-18	F	Asian, non-Hispanic	Other language	covid	12
12-18	F	Black, non-Hispanic	English	pre-covid	188
12-18	F	Black, non-Hispanic	English	covid	199
12-18	F	Black, non-Hispanic	Other language	pre-covid	9
12-18	F	Black, non-Hispanic	Other language	covid	9
12-18	F	Black, non-Hispanic	Unknown	pre-covid	1
12-18	F	Hispanic	English	pre-covid	183
12-18	F	Hispanic	English	covid	216
12-18	F	Hispanic	Spanish	pre-covid	84
12-18	F	Hispanic	Spanish	covid	76
12-18	F	Hispanic	Other language	covid	3
12-18	F	Hispanic	Unknown	pre-covid	1
12-18	F	Hispanic	Unknown	covid	1
12-18	F	Multiracial, non-Hispanic	English	pre-covid	30
12-18	F	Multiracial, non-Hispanic	English	covid	27
12-18	F	Multiracial, non-Hispanic	Other language	pre-covid	1
12-18	F	Multiracial, non-Hispanic	Unknown	covid	3
12-18	F	Other race, non-Hispanic	English	pre-covid	111
12-18	F	Other race, non-Hispanic	English	covid	99
12-18	F	Other race, non-Hispanic	Spanish	pre-covid	4
12-18	F	Other race, non-Hispanic	Spanish	covid	5
12-18	F	Other race, non-Hispanic	Other language	pre-covid	12
12-18	F	Other race, non-Hispanic	Other language	covid	10
12-18	F	Other race, non-Hispanic	Unknown	covid	1
12-18	F	White, non-Hispanic	English	pre-covid	917
12-18	F	White, non-Hispanic	English	covid	1100
12-18	F	White, non-Hispanic	Spanish	pre-covid	1
12-18	F	White, non-Hispanic	Spanish	covid	2
12-18	F	White, non-Hispanic	Other language	pre-covid	10
12-18	F	White, non-Hispanic	Other language	covid	6
12-18	F	White, non-Hispanic	Unknown	pre-covid	21
12-18	F	White, non-Hispanic	Unknown	covid	4
12-18	F	Unknown	English	pre-covid	86
12-18	F	Unknown	English	covid	193
12-18	F	Unknown	Spanish	pre-covid	6
12-18	F	Unknown	Spanish	covid	2
12-18	F	Unknown	Other language	pre-covid	2
12-18	F	Unknown	Other language	covid	5
12-18	F	Unknown	Unknown	pre-covid	7
12-18	F	Unknown	Unknown	covid	4
12-18	M	Asian, non-Hispanic	English	pre-covid	21
12-18	M	Asian, non-Hispanic	English	covid	26
12-18	M	Asian, non-Hispanic	Other language	pre-covid	8
12-18	M	Asian, non-Hispanic	Other language	covid	4
12-18	M	Asian, non-Hispanic	Unknown	pre-covid	1
12-18	M	Black, non-Hispanic	English	pre-covid	103
12-18	M	Black, non-Hispanic	English	covid	78
12-18	M	Black, non-Hispanic	Other language	pre-covid	4
12-18	M	Black, non-Hispanic	Other language	covid	1
12-18	M	Black, non-Hispanic	Unknown	covid	1
12-18	M	Hispanic	English	pre-covid	80
12-18	M	Hispanic	English	covid	60
12-18	M	Hispanic	Spanish	pre-covid	28
12-18	M	Hispanic	Spanish	covid	37
12-18	M	Hispanic	Other language	pre-covid	1
12-18	M	Hispanic	Other language	covid	2
12-18	M	Multiracial, non-Hispanic	English	pre-covid	9
12-18	M	Multiracial, non-Hispanic	English	covid	20
12-18	M	Other race, non-Hispanic	English	pre-covid	44
12-18	M	Other race, non-Hispanic	English	covid	38
12-18	M	Other race, non-Hispanic	Spanish	pre-covid	1
12-18	M	Other race, non-Hispanic	Other language	pre-covid	5
12-18	M	Other race, non-Hispanic	Other language	covid	3
12-18	M	Other race, non-Hispanic	Unknown	pre-covid	2
12-18	M	White, non-Hispanic	English	pre-covid	417
12-18	M	White, non-Hispanic	English	covid	348
12-18	M	White, non-Hispanic	Other language	covid	6
12-18	M	White, non-Hispanic	Unknown	pre-covid	9
12-18	M	White, non-Hispanic	Unknown	covid	3
12-18	M	Unknown	English	pre-covid	37
12-18	M	Unknown	English	covid	59
12-18	M	Unknown	Spanish	pre-covid	4
12-18	M	Unknown	Other language	pre-covid	3
12-18	M	Unknown	Other language	covid	1
12-18	M	Unknown	Unknown	pre-covid	2
12-18	M	Unknown	Unknown	covid	2
19-21	F	Asian, non-Hispanic	English	pre-covid	3
19-21	F	Asian, non-Hispanic	English	covid	4
19-21	F	Black, non-Hispanic	English	pre-covid	26
19-21	F	Black, non-Hispanic	English	covid	12
19-21	F	Hispanic	English	pre-covid	7
19-21	F	Hispanic	English	covid	5
19-21	F	Hispanic	Spanish	pre-covid	1
19-21	F	Hispanic	Spanish	covid	6
19-21	F	Multiracial, non-Hispanic	English	pre-covid	4
19-21	F	Multiracial, non-Hispanic	English	covid	3
19-21	F	Other race, non-Hispanic	English	pre-covid	3
19-21	F	Other race, non-Hispanic	English	covid	6
19-21	F	Other race, non-Hispanic	Other language	covid	1
19-21	F	White, non-Hispanic	English	pre-covid	35
19-21	F	White, non-Hispanic	English	covid	28
19-21	F	White, non-Hispanic	Unknown	pre-covid	1
19-21	F	White, non-Hispanic	Unknown	covid	2
19-21	F	Unknown	English	pre-covid	4
19-21	F	Unknown	English	covid	8
19-21	F	Unknown	Spanish	covid	1
19-21	M	Asian, non-Hispanic	English	pre-covid	1
19-21	M	Black, non-Hispanic	English	pre-covid	5
19-21	M	Black, non-Hispanic	English	covid	12
19-21	M	Black, non-Hispanic	Other language	covid	4
19-21	M	Hispanic	English	pre-covid	3
19-21	M	Hispanic	English	covid	3
19-21	M	Hispanic	Spanish	pre-covid	1
19-21	M	Hispanic	Spanish	covid	1
19-21	M	Multiracial, non-Hispanic	English	covid	3
19-21	M	Other race, non-Hispanic	English	pre-covid	2
19-21	M	Other race, non-Hispanic	English	covid	3
19-21	M	White, non-Hispanic	English	pre-covid	14
19-21	M	White, non-Hispanic	English	covid	11
19-21	M	White, non-Hispanic	Other language	covid	1
19-21	M	Unknown	English	pre-covid	2
19-21	M	Unknown	English	covid	3

## Sheet: S6 Other language data
Language	Other/Unknown	Number of ED encounters
English		5681
Spanish		301
Other language	Arabic	7
Other language	Bosnian	1
Other language	Cape Verde Creole	16
Other language	Chinese Cantonese	8
Other language	Chinese Mandarin	16
Other language	Ethiopian	2
Other language	French	3
Other language	Haitian Creole	19
Other language	Hebrew	2
Other language	Japanese	1
Other language	Korean	6
Other language	Nepali	2
Other language	Other Language	13
Other language	Portuguese	26
Other language	Russian	3
Other language	Sign Lang plus CDI	1
Other language	Sign Language	6
Other language	Somalian	5
Other language	Vietnamese	18
Unknown	(blank)	1
Unknown	Declined To Answer	2
Unknown	Unable to Collect	75

## Sheet: S7 Suicidality encounter data
COVID-19 pandemic period	Suicidality (3 groups)	Suicidality (detail)	Number of ED encounters
pre-COVID	attempt	attempt	37
pre-COVID	attempt	attempt + ideation	13
pre-COVID	attempt	attempt + self-harm	66
pre-COVID	attempt	attempt + self-harm + ideation	22
pre-COVID	self-harm	self-harm	325
pre-COVID	self-harm	self-harm + ideation	178
pre-COVID	ideation	ideation	2372
COVID	attempt	attempt	40
COVID	attempt	attempt + ideation	49
COVID	attempt	attempt + self-harm	60
COVID	attempt	attempt + self-harm + ideation	35
COVID	self-harm	self-harm	235
COVID	self-harm	self-harm + ideation	278
COVID	ideation	ideation	2505

## Sheet: S8 ED length of stay data
COVID-19 pandemic period	Psychiatry boarder	ED length of stay (hours)	Prolonged stay (>24 hours)
pre-COVID	no	0.691111	no
pre-COVID	no	0.8925	no
pre-COVID	no	1.21444	no
pre-COVID	no	1.24722	no
pre-COVID	no	1.38111	no
pre-COVID	no	1.38333	no
pre-COVID	no	1.40611	no
pre-COVID	no	1.4375	no
pre-COVID	no	1.46889	no
pre-COVID	no	1.47167	no
pre-COVID	no	1.48194	no
pre-COVID	no	1.51139	no
pre-COVID	no	1.57333	no
pre-COVID	no	1.62889	no
pre-COVID	no	1.63111	no
pre-COVID	no	1.63472	no
pre-COVID	no	1.65611	no
pre-COVID	no	1.66194	no
pre-COVID	no	1.67611	no
pre-COVID	no	1.80111	no
pre-COVID	no	1.85	no
pre-COVID	no	1.87917	no
pre-COVID	no	1.89222	no
pre-COVID	no	1.89333	no
pre-COVID	no	1.89333	no
pre-COVID	no	1.96778	no
pre-COVID	no	1.98667	no
pre-COVID	no	1.99	no
pre-COVID	no	2.03806	no
pre-COVID	no	2.16917	no
pre-COVID	no	2.20556	no
pre-COVID	no	2.22333	no
pre-COVID	no	2.22917	no
pre-COVID	no	2.23833	no
pre-COVID	no	2.24778	no
pre-COVID	no	2.25944	no
pre-COVID	no	2.25972	no
pre-COVID	no	2.29417	no
pre-COVID	no	2.30222	no
pre-COVID	no	2.31	no
pre-COVID	no	2.31639	no
pre-COVID	no	2.36583	no
pre-COVID	no	2.385	no
pre-COVID	no	2.42361	no
pre-COVID	no	2.44028	no
pre-COVID	no	2.45361	no
pre-COVID	no	2.47278	no
pre-COVID	no	2.50528	no
pre-COVID	no	2.5175	no
pre-COVID	no	2.525	no
pre-COVID	no	2.53889	no
pre-COVID	no	2.55333	no
pre-COVID	no	2.56083	no
pre-COVID	no	2.59139	no
pre-COVID	no	2.60028	no
pre-COVID	no	2.61361	no
pre-COVID	no	2.63167	no
pre-COVID	no	2.63472	no
pre-COVID	no	2.64722	no
pre-COVID	no	2.6525	no
pre-COVID	no	2.66861	no
pre-COVID	no	2.67694	no
pre-COVID	no	2.69	no
pre-COVID	no	2.70028	no
pre-COVID	no	2.71	no
pre-COVID	no	2.73194	no
pre-COVID	no	2.74417	no
pre-COVID	no	2.76472	no
pre-COVID	no	2.77917	no
pre-COVID	no	2.79778	no
pre-COVID	no	2.81167	no
pre-COVID	no	2.83222	no
pre-COVID	no	2.85167	no
pre-COVID	no	2.85333	no
pre-COVID	no	2.87056	no
pre-COVID	no	2.87222	no
pre-COVID	no	2.89833	no
pre-COVID	no	2.90694	no
pre-COVID	no	2.92417	no
pre-COVID	no	2.93194	no
pre-COVID	no	2.93583	no
pre-COVID	no	2.955	no
pre-COVID	no	2.96	no
pre-COVID	no	2.96167	no
pre-COVID	no	2.97667	no
pre-COVID	no	2.97972	no
pre-COVID	no	2.99	no
pre-COVID	no	2.99222	no
pre-COVID	no	3.00194	no
pre-COVID	no	3.01222	no
pre-COVID	no	3.0325	no
pre-COVID	no	3.07611	no
pre-COVID	no	3.11556	no
pre-COVID	no	3.1275	no
pre-COVID	no	3.14222	no
pre-COVID	no	3.14972	no
pre-COVID	no	3.1675	no
pre-COVID	no	3.16917	no
pre-COVID	no	3.17389	no
pre-COVID	no	3.17556	no
pre-COVID	no	3.18444	no
pre-COVID	no	3.19833	no
pre-COVID	no	3.19972	no
pre-COVID	no	3.21361	no
pre-COVID	no	3.23056	no
pre-COVID	no	3.25111	no
pre-COVID	no	3.25389	no
pre-COVID	no	3.26444	no
pre-COVID	no	3.26889	no
pre-COVID	no	3.28333	no
pre-COVID	no	3.30167	no
pre-COVID	no	3.30167	no
pre-COVID	no	3.32	no
pre-COVID	no	3.32583	no
pre-COVID	no	3.32861	no
pre-COVID	no	3.34139	no
pre-COVID	no	3.34667	no
pre-COVID	no	3.3625	no
pre-COVID	no	3.36722	no
pre-COVID	no	3.3675	no
pre-COVID	no	3.38833	no
pre-COVID	no	3.39056	no
pre-COVID	no	3.3925	no
pre-COVID	no	3.40056	no
pre-COVID	no	3.40111	no
pre-COVID	no	3.40722	no
pre-COVID	no	3.41389	no
pre-COVID	no	3.41389	no
pre-COVID	no	3.42722	no
pre-COVID	no	3.43472	no
pre-COVID	no	3.4425	no
pre-COVID	no	3.44889	no
pre-COVID	no	3.46194	no
pre-COVID	no	3.46611	no
pre-COVID	no	3.46639	no
pre-COVID	no	3.46778	no
pre-COVID	no	3.47222	no
pre-COVID	no	3.47917	no
pre-COVID	no	3.48333	no
pre-COVID	no	3.48417	no
pre-COVID	no	3.48972	no
pre-COVID	no	3.5025	no
pre-COVID	no	3.54556	no
pre-COVID	no	3.56056	no
pre-COVID	no	3.56722	no
pre-COVID	no	3.56944	no
pre-COVID	no	3.57528	no
pre-COVID	no	3.58972	no
pre-COVID	no	3.59556	no
pre-COVID	no	3.5975	no
pre-COVID	no	3.60278	no
pre-COVID	no	3.63111	no
pre-COVID	no	3.63556	no
pre-COVID	no	3.64472	no
pre-COVID	no	3.65278	no
pre-COVID	no	3.65417	no
pre-COVID	no	3.655	no
pre-COVID	no	3.66528	no
pre-COVID	no	3.69861	no
pre-COVID	no	3.69944	no
pre-COVID	no	3.70167	no
pre-COVID	no	3.71583	no
pre-COVID	no	3.71833	no
pre-COVID	no	3.72222	no
pre-COVID	no	3.72694	no
pre-COVID	no	3.73806	no
pre-COVID	no	3.76028	no
pre-COVID	no	3.78056	no
pre-COVID	no	3.79028	no
pre-COVID	no	3.79278	no
pre-COVID	no	3.79389	no
pre-COVID	no	3.82472	no
pre-COVID	no	3.82639	no
pre-COVID	no	3.83222	no
pre-COVID	no	3.84917	no
pre-COVID	no	3.85417	no
pre-COVID	no	3.86056	no
pre-COVID	no	3.87361	no
pre-COVID	no	3.89306	no
pre-COVID	no	3.9	no
pre-COVID	no	3.92361	no
pre-COVID	no	3.94389	no
pre-COVID	no	3.94917	no
pre-COVID	no	3.9675	no
pre-COVID	no	3.96889	no
pre-COVID	no	3.97722	no
pre-COVID	no	3.97917	no
pre-COVID	no	3.98944	no
pre-COVID	no	3.9975	no
pre-COVID	no	4.00639	no
pre-COVID	no	4.00944	no
pre-COVID	no	4.01417	no
pre-COVID	no	4.01667	no
pre-COVID	no	4.01778	no
pre-COVID	no	4.0425	no
pre-COVID	no	4.0475	no
pre-COVID	no	4.04944	no
pre-COVID	no	4.05083	no
pre-COVID	no	4.06167	no
pre-COVID	no	4.07444	no
pre-COVID	no	4.07556	no
pre-COVID	no	4.07861	no
pre-COVID	no	4.08139	no
pre-COVID	no	4.08222	no
pre-COVID	no	4.11639	no
pre-COVID	no	4.11806	no
pre-COVID	no	4.1225	no
pre-COVID	no	4.12444	no
pre-COVID	no	4.13139	no
pre-COVID	no	4.13722	no
pre-COVID	no	4.14639	no
pre-COVID	no	4.1475	no
pre-COVID	no	4.14861	no
pre-COVID	no	4.15306	no
pre-COVID	no	4.1575	no
pre-COVID	no	4.17	no
pre-COVID	no	4.17111	no
pre-COVID	no	4.19306	no
pre-COVID	no	4.19889	no
pre-COVID	no	4.20361	no
pre-COVID	no	4.21389	no
pre-COVID	no	4.2175	no
pre-COVID	no	4.21778	no
pre-COVID	no	4.22361	no
pre-COVID	no	4.22556	no
pre-COVID	no	4.22778	no
pre-COVID	no	4.22972	no
pre-COVID	no	4.24139	no
pre-COVID	no	4.2425	no
pre-COVID	no	4.25222	no
pre-COVID	no	4.25389	no
pre-COVID	no	4.25444	no
pre-COVID	no	4.25667	no
pre-COVID	no	4.26667	no
pre-COVID	no	4.2675	no
pre-COVID	no	4.26889	no
pre-COVID	no	4.26889	no
pre-COVID	no	4.27083	no
pre-COVID	no	4.27417	no
pre-COVID	no	4.27611	no
pre-COVID	no	4.28278	no
pre-COVID	no	4.28417	no
pre-COVID	no	4.28694	no
pre-COVID	no	4.29222	no
pre-COVID	no	4.29639	no
pre-COVID	no	4.29639	no
pre-COVID	no	4.29667	no
pre-COVID	no	4.31806	no
pre-COVID	no	4.31972	no
pre-COVID	no	4.32556	no
pre-COVID	no	4.32694	no
pre-COVID	no	4.32833	no
pre-COVID	no	4.33361	no
pre-COVID	no	4.34361	no
pre-COVID	no	4.3525	no
pre-COVID	no	4.37472	no
pre-COVID	no	4.38389	no
pre-COVID	no	4.3925	no
pre-COVID	no	4.39889	no
pre-COVID	no	4.40056	no
pre-COVID	no	4.41639	no
pre-COVID	no	4.41861	no
pre-COVID	no	4.42139	no
pre-COVID	no	4.42333	no
pre-COVID	no	4.42694	no
pre-COVID	no	4.42778	no
pre-COVID	no	4.43472	no
pre-COVID	no	4.43806	no
pre-COVID	no	4.45222	no
pre-COVID	no	4.46556	no
pre-COVID	no	4.47056	no
pre-COVID	no	4.47278	no
pre-COVID	no	4.47889	no
pre-COVID	no	4.48028	no
pre-COVID	no	4.4875	no
pre-COVID	no	4.49139	no
pre-COVID	no	4.53028	no
pre-COVID	no	4.53194	no
pre-COVID	no	4.54889	no
pre-COVID	no	4.56	no
pre-COVID	no	4.56417	no
pre-COVID	no	4.56833	no
pre-COVID	no	4.57111	no
pre-COVID	no	4.57333	no
pre-COVID	no	4.57667	no
pre-COVID	no	4.60528	no
pre-COVID	no	4.6075	no
pre-COVID	no	4.62028	no
pre-COVID	no	4.62083	no
pre-COVID	no	4.62528	no
pre-COVID	no	4.62778	no
pre-COVID	no	4.63861	no
pre-COVID	no	4.64139	no
pre-COVID	no	4.64556	no
pre-COVID	no	4.66333	no
pre-COVID	no	4.67167	no
pre-COVID	no	4.67444	no
pre-COVID	no	4.67667	no
pre-COVID	no	4.68083	no
pre-COVID	no	4.68444	no
pre-COVID	no	4.68694	no
pre-COVID	no	4.6975	no
pre-COVID	no	4.71333	no
pre-COVID	no	4.72083	no
pre-COVID	no	4.72333	no
pre-COVID	no	4.73444	no
pre-COVID	no	4.73917	no
pre-COVID	no	4.74	no
pre-COVID	no	4.74833	no
pre-COVID	no	4.75694	no
pre-COVID	no	4.75722	no
pre-COVID	no	4.75722	no
pre-COVID	no	4.77111	no
pre-COVID	no	4.77778	no
pre-COVID	no	4.77944	no
pre-COVID	no	4.78	no
pre-COVID	no	4.78056	no
pre-COVID	no	4.78694	no
pre-COVID	no	4.79444	no
pre-COVID	no	4.79611	no
pre-COVID	no	4.79917	no
pre-COVID	no	4.80028	no
pre-COVID	no	4.82361	no
pre-COVID	no	4.84944	no
pre-COVID	no	4.8625	no
pre-COVID	no	4.86972	no
pre-COVID	no	4.87333	no
pre-COVID	no	4.88139	no
pre-COVID	no	4.88944	no
pre-COVID	no	4.89361	no
pre-COVID	no	4.89361	no
pre-COVID	no	4.9025	no
pre-COVID	no	4.905	no
pre-COVID	no	4.92556	no
pre-COVID	no	4.92972	no
pre-COVID	no	4.9325	no
pre-COVID	no	4.93944	no
pre-COVID	no	4.94111	no
pre-COVID	no	4.94333	no
pre-COVID	no	4.94333	no
pre-COVID	no	4.94528	no
pre-COVID	no	4.95333	no
pre-COVID	no	4.95861	no
pre-COVID	no	4.96667	no
pre-COVID	no	4.96889	no
pre-COVID	no	4.96972	no
pre-COVID	no	4.99889	no
pre-COVID	no	5.00972	no
pre-COVID	no	5.01528	no
pre-COVID	no	5.01944	no
pre-COVID	no	5.05056	no
pre-COVID	no	5.05833	no
pre-COVID	no	5.07194	no
pre-COVID	no	5.07472	no
pre-COVID	no	5.08361	no
pre-COVID	no	5.08583	no
pre-COVID	no	5.09556	no
pre-COVID	no	5.10222	no
pre-COVID	no	5.11139	no
pre-COVID	no	5.11694	no
pre-COVID	no	5.11861	no
pre-COVID	no	5.13583	no
pre-COVID	no	5.13611	no
pre-COVID	no	5.13944	no
pre-COVID	no	5.15389	no
pre-COVID	no	5.15611	no
pre-COVID	no	5.15806	no
pre-COVID	no	5.16194	no
pre-COVID	no	5.16556	no
pre-COVID	no	5.16861	no
pre-COVID	no	5.17361	no
pre-COVID	no	5.18889	no
pre-COVID	no	5.20167	no
pre-COVID	no	5.21889	no
pre-COVID	no	5.22	no
pre-COVID	no	5.2225	no
pre-COVID	no	5.22972	no
pre-COVID	no	5.23083	no
pre-COVID	no	5.23222	no
pre-COVID	no	5.23222	no
pre-COVID	no	5.25139	no
pre-COVID	no	5.25611	no
pre-COVID	no	5.2675	no
pre-COVID	no	5.28889	no
pre-COVID	no	5.29222	no
pre-COVID	no	5.30111	no
pre-COVID	no	5.315	no
pre-COVID	no	5.31722	no
pre-COVID	no	5.32111	no
pre-COVID	no	5.32667	no
pre-COVID	no	5.32917	no
pre-COVID	no	5.32944	no
pre-COVID	no	5.33194	no
pre-COVID	no	5.34139	no
pre-COVID	no	5.34222	no
pre-COVID	no	5.36417	no
pre-COVID	no	5.36694	no
pre-COVID	no	5.3675	no
pre-COVID	no	5.40167	no
pre-COVID	no	5.40861	no
pre-COVID	no	5.41	no
pre-COVID	no	5.425	no
pre-COVID	no	5.42944	no
pre-COVID	no	5.43472	no
pre-COVID	no	5.43583	no
pre-COVID	no	5.44083	no
pre-COVID	no	5.45167	no
pre-COVID	no	5.45361	no
pre-COVID	no	5.45583	no
pre-COVID	no	5.46778	no
pre-COVID	no	5.48806	no
pre-COVID	no	5.49417	no
pre-COVID	no	5.49472	no
pre-COVID	no	5.50111	no
pre-COVID	no	5.50306	no
pre-COVID	no	5.52583	no
pre-COVID	no	5.53361	no
pre-COVID	no	5.53861	no
pre-COVID	no	5.54806	no
pre-COVID	no	5.55222	no
pre-COVID	no	5.57306	no
pre-COVID	no	5.58167	no
pre-COVID	no	5.58278	no
pre-COVID	no	5.59194	no
pre-COVID	no	5.61083	no
pre-COVID	no	5.62722	no
pre-COVID	no	5.65306	no
pre-COVID	no	5.65444	no
pre-COVID	no	5.65528	no
pre-COVID	no	5.66444	no
pre-COVID	no	5.66778	no
pre-COVID	no	5.66861	no
pre-COVID	no	5.67278	no
pre-COVID	no	5.68194	no
pre-COVID	no	5.68944	no
pre-COVID	no	5.71583	no
pre-COVID	no	5.74667	no
pre-COVID	no	5.74694	no
pre-COVID	no	5.75361	no
pre-COVID	no	5.75694	no
pre-COVID	no	5.76639	no
pre-COVID	no	5.7775	no
pre-COVID	no	5.78833	no
pre-COVID	no	5.82833	no
pre-COVID	no	5.85778	no
pre-COVID	no	5.8625	no
pre-COVID	no	5.86667	no
pre-COVID	no	5.87333	no
pre-COVID	no	5.87972	no
pre-COVID	no	5.88278	no
pre-COVID	no	5.88806	no
pre-COVID	no	5.89694	no
pre-COVID	no	5.90444	no
pre-COVID	no	5.91639	no
pre-COVID	no	5.92444	no
pre-COVID	no	5.93028	no
pre-COVID	no	5.95417	no
pre-COVID	no	5.95944	no
pre-COVID	no	5.98583	no
pre-COVID	no	5.99222	no
pre-COVID	no	5.99361	no
pre-COVID	no	5.99556	no
pre-COVID	no	5.99806	no
pre-COVID	no	6.01444	no
pre-COVID	no	6.03944	no
pre-COVID	no	6.04194	no
pre-COVID	no	6.05083	no
pre-COVID	no	6.05194	no
pre-COVID	no	6.07694	no
pre-COVID	no	6.08111	no
pre-COVID	no	6.08639	no
pre-COVID	no	6.1	no
pre-COVID	no	6.10667	no
pre-COVID	no	6.12361	no
pre-COVID	no	6.13556	no
pre-COVID	no	6.14278	no
pre-COVID	no	6.1525	no
pre-COVID	no	6.16	no
pre-COVID	no	6.16028	no
pre-COVID	no	6.16056	no
pre-COVID	no	6.16139	no
pre-COVID	no	6.16944	no
pre-COVID	no	6.17528	no
pre-COVID	no	6.17889	no
pre-COVID	no	6.18194	no
pre-COVID	no	6.19306	no
pre-COVID	no	6.19694	no
pre-COVID	no	6.20417	no
pre-COVID	no	6.2125	no
pre-COVID	no	6.21861	no
pre-COVID	no	6.24083	no
pre-COVID	no	6.24111	no
pre-COVID	no	6.24778	no
pre-COVID	no	6.255	no
pre-COVID	no	6.26556	no
pre-COVID	no	6.27222	no
pre-COVID	no	6.28	no
pre-COVID	no	6.29222	no
pre-COVID	no	6.30167	no
pre-COVID	no	6.31194	no
pre-COVID	no	6.315	no
pre-COVID	no	6.31556	no
pre-COVID	no	6.33083	no
pre-COVID	no	6.33167	no
pre-COVID	no	6.33528	no
pre-COVID	no	6.34528	no
pre-COVID	no	6.35306	no
pre-COVID	no	6.35389	no
pre-COVID	no	6.37083	no
pre-COVID	no	6.41	no
pre-COVID	no	6.42472	no
pre-COVID	no	6.42556	no
pre-COVID	no	6.42722	no
pre-COVID	no	6.43111	no
pre-COVID	no	6.46139	no
pre-COVID	no	6.48306	no
pre-COVID	no	6.50667	no
pre-COVID	no	6.52472	no
pre-COVID	no	6.54111	no
pre-COVID	no	6.55361	no
pre-COVID	no	6.6075	no
pre-COVID	no	6.60917	no
pre-COVID	no	6.61667	no
pre-COVID	no	6.62306	no
pre-COVID	no	6.6325	no
pre-COVID	no	6.64444	no
pre-COVID	no	6.64639	no
pre-COVID	no	6.65361	no
pre-COVID	no	6.66194	no
pre-COVID	no	6.69083	no
pre-COVID	no	6.7	no
pre-COVID	no	6.71861	no
pre-COVID	no	6.72667	no
pre-COVID	no	6.73528	no
pre-COVID	no	6.74083	no
pre-COVID	no	6.74306	no
pre-COVID	no	6.77083	no
pre-COVID	no	6.77556	no
pre-COVID	no	6.80139	no
pre-COVID	no	6.80333	no
pre-COVID	no	6.805	no
pre-COVID	no	6.84083	no
pre-COVID	no	6.88111	no
pre-COVID	no	6.88694	no
pre-COVID	no	6.8875	no
pre-COVID	no	6.89528	no
pre-COVID	no	6.9075	no
pre-COVID	no	6.915	no
pre-COVID	no	6.94611	no
pre-COVID	no	6.94972	no
pre-COVID	no	6.98806	no
pre-COVID	no	6.99278	no
pre-COVID	no	6.995	no
pre-COVID	no	7.00444	no
pre-COVID	no	7.01778	no
pre-COVID	no	7.03556	no
pre-COVID	no	7.04889	no
pre-COVID	no	7.04944	no
pre-COVID	no	7.05	no
pre-COVID	no	7.05083	no
pre-COVID	no	7.07833	no
pre-COVID	no	7.12111	no
pre-COVID	no	7.14389	no
pre-COVID	no	7.15944	no
pre-COVID	no	7.17139	no
pre-COVID	no	7.18944	no
pre-COVID	no	7.21278	no
pre-COVID	no	7.21778	no
pre-COVID	no	7.22861	no
pre-COVID	no	7.25833	no
pre-COVID	no	7.27583	no
pre-COVID	no	7.28917	no
pre-COVID	no	7.31917	no
pre-COVID	no	7.36333	no
pre-COVID	no	7.3675	no
pre-COVID	no	7.37333	no
pre-COVID	no	7.41167	no
pre-COVID	no	7.44194	no
pre-COVID	no	7.46194	no
pre-COVID	no	7.46444	no
pre-COVID	no	7.46472	no
pre-COVID	no	7.48139	no
pre-COVID	no	7.49667	no
pre-COVID	no	7.52944	no
pre-COVID	no	7.56778	no
pre-COVID	no	7.58167	no
pre-COVID	no	7.61611	no
pre-COVID	no	7.6275	no
pre-COVID	no	7.63139	no
pre-COVID	no	7.68083	no
pre-COVID	no	7.68333	no
pre-COVID	no	7.70278	no
pre-COVID	no	7.72	no
pre-COVID	no	7.72528	no
pre-COVID	no	7.72667	no
pre-COVID	no	7.73194	no
pre-COVID	no	7.73389	no
pre-COVID	no	7.74583	no
pre-COVID	no	7.75083	no
pre-COVID	no	7.77111	no
pre-COVID	no	7.78111	no
pre-COVID	no	7.82222	no
pre-COVID	no	7.82694	no
pre-COVID	no	7.84444	no
pre-COVID	no	7.85111	no
pre-COVID	no	7.85639	no
pre-COVID	no	7.8825	no
pre-COVID	no	7.89083	no
pre-COVID	no	7.93861	no
pre-COVID	no	7.94361	no
pre-COVID	no	7.9525	no
pre-COVID	no	8.00611	no
pre-COVID	no	8.03	no
pre-COVID	no	8.03028	no
pre-COVID	no	8.04472	no
pre-COVID	no	8.07722	no
pre-COVID	no	8.08278	no
pre-COVID	no	8.09139	no
pre-COVID	no	8.10056	no
pre-COVID	no	8.1125	no
pre-COVID	no	8.1275	no
pre-COVID	no	8.12861	no
pre-COVID	no	8.14028	no
pre-COVID	no	8.16778	no
pre-COVID	no	8.17917	no
pre-COVID	no	8.20389	no
pre-COVID	no	8.2075	no
pre-COVID	no	8.21167	no
pre-COVID	no	8.245	no
pre-COVID	no	8.29417	no
pre-COVID	no	8.32778	no
pre-COVID	no	8.35278	no
pre-COVID	no	8.35361	no
pre-COVID	no	8.35611	no
pre-COVID	no	8.35889	no
pre-COVID	no	8.37556	no
pre-COVID	no	8.37889	no
pre-COVID	no	8.41889	no
pre-COVID	no	8.47833	no
pre-COVID	no	8.55528	no
pre-COVID	no	8.56389	no
pre-COVID	no	8.57944	no
pre-COVID	no	8.59806	no
pre-COVID	no	8.65	no
pre-COVID	no	8.69111	no
pre-COVID	no	8.70583	no
pre-COVID	no	8.76417	no
pre-COVID	no	8.78389	no
pre-COVID	no	8.80222	no
pre-COVID	no	8.80222	no
pre-COVID	no	8.85778	no
pre-COVID	no	8.86083	no
pre-COVID	no	8.96	no
pre-COVID	no	9.04	no
pre-COVID	no	9.09111	no
pre-COVID	no	9.09111	no
pre-COVID	no	9.09306	no
pre-COVID	no	9.1325	no
pre-COVID	no	9.18889	no
pre-COVID	no	9.21806	no
pre-COVID	no	9.28111	no
pre-COVID	no	9.29889	no
pre-COVID	no	9.31917	no
pre-COVID	no	9.31944	no
pre-COVID	no	9.465	no
pre-COVID	no	9.48	no
pre-COVID	no	9.51389	no
pre-COVID	no	9.56889	no
pre-COVID	no	9.60667	no
pre-COVID	no	9.65583	no
pre-COVID	no	9.73028	no
pre-COVID	no	9.74528	no
pre-COVID	no	9.79167	no
pre-COVID	no	9.8	no
pre-COVID	no	9.86917	no
pre-COVID	no	9.91	no
pre-COVID	no	9.92278	no
pre-COVID	no	9.92639	no
pre-COVID	no	9.97944	no
pre-COVID	no	9.98889	no
pre-COVID	no	10.0136	no
pre-COVID	no	10.1928	no
pre-COVID	no	10.2469	no
pre-COVID	no	10.3056	no
pre-COVID	no	10.3378	no
pre-COVID	no	10.3406	no
pre-COVID	no	10.3878	no
pre-COVID	no	10.4428	no
pre-COVID	no	10.4642	no
pre-COVID	no	10.4786	no
pre-COVID	no	10.4956	no
pre-COVID	no	10.5003	no
pre-COVID	no	10.5031	no
pre-COVID	no	10.5353	no
pre-COVID	no	10.6394	no
pre-COVID	no	10.7722	no
pre-COVID	no	10.7825	no
pre-COVID	no	11.0022	no
pre-COVID	no	11.0847	no
pre-COVID	no	11.1322	no
pre-COVID	no	11.2133	no
pre-COVID	no	11.3847	no
pre-COVID	no	11.5389	no
pre-COVID	no	11.6553	no
pre-COVID	no	11.7336	no
pre-COVID	no	11.9589	no
pre-COVID	no	12.0911	no
pre-COVID	no	12.1244	no
pre-COVID	no	12.1472	no
pre-COVID	no	12.1803	no
pre-COVID	no	12.2194	no
pre-COVID	no	12.2333	no
pre-COVID	no	12.2658	no
pre-COVID	no	12.3522	no
pre-COVID	no	12.365	no
pre-COVID	no	12.3858	no
pre-COVID	no	12.7806	no
pre-COVID	no	12.8978	no
pre-COVID	no	13.1317	no
pre-COVID	no	13.1975	no
pre-COVID	no	13.2394	no
pre-COVID	no	13.3747	no
pre-COVID	no	13.6731	no
pre-COVID	no	13.7736	no
pre-COVID	no	13.7764	no
pre-COVID	no	13.9714	no
pre-COVID	no	14.0617	no
pre-COVID	no	14.44	no
pre-COVID	no	14.4494	no
pre-COVID	no	14.4658	no
pre-COVID	no	14.5072	no
pre-COVID	no	14.5097	no
pre-COVID	no	14.5361	no
pre-COVID	no	14.6056	no
pre-COVID	no	14.6111	no
pre-COVID	no	14.7589	no
pre-COVID	no	14.7703	no
pre-COVID	no	14.7844	no
pre-COVID	no	14.9958	no
pre-COVID	no	15.0436	no
pre-COVID	no	15.4136	no
pre-COVID	no	15.4208	no
pre-COVID	no	15.4225	no
pre-COVID	no	15.4456	no
pre-COVID	no	15.4878	no
pre-COVID	no	15.6689	no
pre-COVID	no	15.7506	no
pre-COVID	no	15.7853	no
pre-COVID	no	15.8581	no
pre-COVID	no	15.8583	no
pre-COVID	no	15.8839	no
pre-COVID	no	16.0125	no
pre-COVID	no	16.04	no
pre-COVID	no	16.0469	no
pre-COVID	no	16.2331	no
pre-COVID	no	16.7194	no
pre-COVID	no	16.7644	no
pre-COVID	no	16.8547	no
pre-COVID	no	16.8883	no
pre-COVID	no	16.9214	no
pre-COVID	no	16.9228	no
pre-COVID	no	16.9378	no
pre-COVID	no	16.9531	no
pre-COVID	no	16.9842	no
pre-COVID	no	17.0692	no
pre-COVID	no	17.1367	no
pre-COVID	no	17.2089	no
pre-COVID	no	17.2458	no
pre-COVID	no	17.3833	no
pre-COVID	no	17.4119	no
pre-COVID	no	17.4411	no
pre-COVID	no	17.5547	no
pre-COVID	no	17.5831	no
pre-COVID	no	17.5853	no
pre-COVID	no	17.7031	no
pre-COVID	no	17.7511	no
pre-COVID	no	17.8011	no
pre-COVID	no	17.8369	no
pre-COVID	no	17.8406	no
pre-COVID	no	18.1217	no
pre-COVID	no	18.1408	no
pre-COVID	no	18.1419	no
pre-COVID	no	18.2181	no
pre-COVID	no	18.2906	no
pre-COVID	no	18.3264	no
pre-COVID	no	18.3894	no
pre-COVID	no	18.4592	no
pre-COVID	no	18.5803	no
pre-COVID	no	18.6164	no
pre-COVID	no	18.6783	no
pre-COVID	no	18.7703	no
pre-COVID	no	18.8889	no
pre-COVID	no	18.8933	no
pre-COVID	no	18.9081	no
pre-COVID	no	18.9867	no
pre-COVID	no	19.0608	no
pre-COVID	no	19.1297	no
pre-COVID	no	19.3903	no
pre-COVID	no	19.4419	no
pre-COVID	no	19.5258	no
pre-COVID	no	19.5653	no
pre-COVID	no	19.6881	no
pre-COVID	no	19.9572	no
pre-COVID	no	20.1683	no
pre-COVID	no	20.1958	no
pre-COVID	no	20.2553	no
pre-COVID	no	20.4717	no
pre-COVID	no	20.6003	no
pre-COVID	no	20.655	no
pre-COVID	no	20.7236	no
pre-COVID	no	20.7733	no
pre-COVID	no	20.8369	no
pre-COVID	no	20.9031	no
pre-COVID	no	21.0181	no
pre-COVID	no	21.0853	no
pre-COVID	no	21.1803	no
pre-COVID	no	21.4342	no
pre-COVID	no	21.5711	no
pre-COVID	no	21.6706	no
pre-COVID	no	21.7206	no
pre-COVID	no	21.7528	no
pre-COVID	no	21.7689	no
pre-COVID	no	21.85	no
pre-COVID	no	21.8967	no
pre-COVID	no	21.9047	no
pre-COVID	no	21.9361	no
pre-COVID	no	22.0117	no
pre-COVID	no	22.0431	no
pre-COVID	no	22.1175	no
pre-COVID	no	22.2203	no
pre-COVID	no	22.4719	no
pre-COVID	no	22.5236	no
pre-COVID	no	22.8325	no
pre-COVID	no	22.9881	no
pre-COVID	no	23.0692	no
pre-COVID	no	23.2486	no
pre-COVID	no	23.2972	no
pre-COVID	no	23.3975	no
pre-COVID	no	23.6356	no
pre-COVID	no	23.85	no
pre-COVID	no	23.9111	no
pre-COVID	no	24.0142	yes
pre-COVID	no	24.0475	yes
pre-COVID	no	24.0797	yes
pre-COVID	no	24.17	yes
pre-COVID	no	24.3642	yes
pre-COVID	no	24.4203	yes
pre-COVID	no	24.5753	yes
pre-COVID	no	24.6928	yes
pre-COVID	no	24.7736	yes
pre-COVID	no	24.7839	yes
pre-COVID	no	24.8603	yes
pre-COVID	no	25.1414	yes
pre-COVID	no	25.4553	yes
pre-COVID	no	25.6267	yes
pre-COVID	no	26.0289	yes
pre-COVID	no	26.0481	yes
pre-COVID	no	26.0989	yes
pre-COVID	no	26.1456	yes
pre-COVID	no	26.1831	yes
pre-COVID	no	27.0542	yes
pre-COVID	no	27.1294	yes
pre-COVID	no	27.2681	yes
pre-COVID	no	27.3942	yes
pre-COVID	no	27.7075	yes
pre-COVID	no	28.2139	yes
pre-COVID	no	28.2375	yes
pre-COVID	no	28.38	yes
pre-COVID	no	28.4917	yes
pre-COVID	no	28.705	yes
pre-COVID	no	28.8558	yes
pre-COVID	no	29.4861	yes
pre-COVID	no	29.6339	yes
pre-COVID	no	29.8414	yes
pre-COVID	no	29.9039	yes
pre-COVID	no	30.7656	yes
pre-COVID	no	31.3831	yes
pre-COVID	no	31.4531	yes
pre-COVID	no	31.6108	yes
pre-COVID	no	32.0575	yes
pre-COVID	no	32.235	yes
pre-COVID	no	32.2783	yes
pre-COVID	no	33.6469	yes
pre-COVID	no	34.7036	yes
pre-COVID	no	35.4475	yes
pre-COVID	no	37.1681	yes
pre-COVID	no	37.6647	yes
pre-COVID	no	37.7303	yes
pre-COVID	no	38.7772	yes
pre-COVID	no	39.3961	yes
pre-COVID	no	39.5283	yes
pre-COVID	no	39.8058	yes
pre-COVID	no	40.4131	yes
pre-COVID	no	40.9883	yes
pre-COVID	no	41.6378	yes
pre-COVID	no	42.5944	yes
pre-COVID	no	43.2219	yes
pre-COVID	no	43.5875	yes
pre-COVID	no	43.8386	yes
pre-COVID	no	44.7317	yes
pre-COVID	no	44.9425	yes
pre-COVID	no	45.2044	yes
pre-COVID	no	45.4567	yes
pre-COVID	no	46.0514	yes
pre-COVID	no	46.5419	yes
pre-COVID	no	46.5947	yes
pre-COVID	no	47.6142	yes
pre-COVID	no	50.1533	yes
pre-COVID	no	50.545	yes
pre-COVID	no	51.3125	yes
pre-COVID	no	51.5619	yes
pre-COVID	no	53.9819	yes
pre-COVID	no	55.7292	yes
pre-COVID	no	58.3814	yes
pre-COVID	no	59.7281	yes
pre-COVID	no	65.3558	yes
pre-COVID	no	67.3814	yes
pre-COVID	no	69.9514	yes
pre-COVID	no	74.8794	yes
pre-COVID	no	91.6758	yes
pre-COVID	no	96.7575	yes
pre-COVID	yes	1.00444	no
pre-COVID	yes	1.00917	no
pre-COVID	yes	1.22806	no
pre-COVID	yes	1.36889	no
pre-COVID	yes	1.37889	no
pre-COVID	yes	1.66417	no
pre-COVID	yes	1.67083	no
pre-COVID	yes	1.71917	no
pre-COVID	yes	1.73083	no
pre-COVID	yes	1.73306	no
pre-COVID	yes	1.77194	no
pre-COVID	yes	1.85583	no
pre-COVID	yes	1.8875	no
pre-COVID	yes	1.90694	no
pre-COVID	yes	2.01972	no
pre-COVID	yes	2.02361	no
pre-COVID	yes	2.025	no
pre-COVID	yes	2.05694	no
pre-COVID	yes	2.06056	no
pre-COVID	yes	2.09	no
pre-COVID	yes	2.11083	no
pre-COVID	yes	2.14028	no
pre-COVID	yes	2.16056	no
pre-COVID	yes	2.16417	no
pre-COVID	yes	2.19	no
pre-COVID	yes	2.19444	no
pre-COVID	yes	2.21667	no
pre-COVID	yes	2.22778	no
pre-COVID	yes	2.235	no
pre-COVID	yes	2.23639	no
pre-COVID	yes	2.28417	no
pre-COVID	yes	2.31472	no
pre-COVID	yes	2.3225	no
pre-COVID	yes	2.33083	no
pre-COVID	yes	2.34694	no
pre-COVID	yes	2.36583	no
pre-COVID	yes	2.37583	no
pre-COVID	yes	2.3875	no
pre-COVID	yes	2.39861	no
pre-COVID	yes	2.41639	no
pre-COVID	yes	2.49889	no
pre-COVID	yes	2.50528	no
pre-COVID	yes	2.51361	no
pre-COVID	yes	2.52889	no
pre-COVID	yes	2.53667	no
pre-COVID	yes	2.56028	no
pre-COVID	yes	2.56361	no
pre-COVID	yes	2.57611	no
pre-COVID	yes	2.67306	no
pre-COVID	yes	2.71167	no
pre-COVID	yes	2.71694	no
pre-COVID	yes	2.73056	no
pre-COVID	yes	2.75556	no
pre-COVID	yes	2.79139	no
pre-COVID	yes	2.80639	no
pre-COVID	yes	2.81889	no
pre-COVID	yes	2.8275	no
pre-COVID	yes	2.83306	no
pre-COVID	yes	2.84361	no
pre-COVID	yes	2.86056	no
pre-COVID	yes	2.86833	no
pre-COVID	yes	2.895	no
pre-COVID	yes	2.94611	no
pre-COVID	yes	2.955	no
pre-COVID	yes	2.95806	no
pre-COVID	yes	2.96556	no
pre-COVID	yes	3.025	no
pre-COVID	yes	3.03111	no
pre-COVID	yes	3.04417	no
pre-COVID	yes	3.05583	no
pre-COVID	yes	3.05917	no
pre-COVID	yes	3.06694	no
pre-COVID	yes	3.07	no
pre-COVID	yes	3.08806	no
pre-COVID	yes	3.1175	no
pre-COVID	yes	3.12222	no
pre-COVID	yes	3.14917	no
pre-COVID	yes	3.20361	no
pre-COVID	yes	3.25833	no
pre-COVID	yes	3.25833	no
pre-COVID	yes	3.27889	no
pre-COVID	yes	3.32167	no
pre-COVID	yes	3.32361	no
pre-COVID	yes	3.33889	no
pre-COVID	yes	3.34056	no
pre-COVID	yes	3.3525	no
pre-COVID	yes	3.35889	no
pre-COVID	yes	3.37028	no
pre-COVID	yes	3.37667	no
pre-COVID	yes	3.38	no
pre-COVID	yes	3.38056	no
pre-COVID	yes	3.38111	no
pre-COVID	yes	3.38639	no
pre-COVID	yes	3.42417	no
pre-COVID	yes	3.43361	no
pre-COVID	yes	3.43944	no
pre-COVID	yes	3.45417	no
pre-COVID	yes	3.45861	no
pre-COVID	yes	3.46972	no
pre-COVID	yes	3.49528	no
pre-COVID	yes	3.53722	no
pre-COVID	yes	3.54389	no
pre-COVID	yes	3.54417	no
pre-COVID	yes	3.57472	no
pre-COVID	yes	3.58278	no
pre-COVID	yes	3.59333	no
pre-COVID	yes	3.59917	no
pre-COVID	yes	3.60083	no
pre-COVID	yes	3.60389	no
pre-COVID	yes	3.60472	no
pre-COVID	yes	3.66056	no
pre-COVID	yes	3.66139	no
pre-COVID	yes	3.68917	no
pre-COVID	yes	3.70667	no
pre-COVID	yes	3.71194	no
pre-COVID	yes	3.75667	no
pre-COVID	yes	3.77361	no
pre-COVID	yes	3.77861	no
pre-COVID	yes	3.79944	no
pre-COVID	yes	3.82361	no
pre-COVID	yes	3.85389	no
pre-COVID	yes	3.85389	no
pre-COVID	yes	3.86389	no
pre-COVID	yes	3.86722	no
pre-COVID	yes	3.92667	no
pre-COVID	yes	3.94583	no
pre-COVID	yes	3.94917	no
pre-COVID	yes	3.96583	no
pre-COVID	yes	3.97389	no
pre-COVID	yes	3.98639	no
pre-COVID	yes	3.98639	no
pre-COVID	yes	3.99111	no
pre-COVID	yes	3.99444	no
pre-COVID	yes	3.99972	no
pre-COVID	yes	4.00111	no
pre-COVID	yes	4.00806	no
pre-COVID	yes	4.01833	no
pre-COVID	yes	4.01861	no
pre-COVID	yes	4.035	no
pre-COVID	yes	4.04333	no
pre-COVID	yes	4.04722	no
pre-COVID	yes	4.04917	no
pre-COVID	yes	4.06417	no
pre-COVID	yes	4.06611	no
pre-COVID	yes	4.06778	no
pre-COVID	yes	4.0725	no
pre-COVID	yes	4.08139	no
pre-COVID	yes	4.095	no
pre-COVID	yes	4.10361	no
pre-COVID	yes	4.10667	no
pre-COVID	yes	4.10722	no
pre-COVID	yes	4.11139	no
pre-COVID	yes	4.11139	no
pre-COVID	yes	4.11611	no
pre-COVID	yes	4.14722	no
pre-COVID	yes	4.15389	no
pre-COVID	yes	4.15444	no
pre-COVID	yes	4.15778	no
pre-COVID	yes	4.18139	no
pre-COVID	yes	4.18611	no
pre-COVID	yes	4.20139	no
pre-COVID	yes	4.21083	no
pre-COVID	yes	4.21389	no
pre-COVID	yes	4.25028	no
pre-COVID	yes	4.25222	no
pre-COVID	yes	4.25972	no
pre-COVID	yes	4.26194	no
pre-COVID	yes	4.2925	no
pre-COVID	yes	4.32389	no
pre-COVID	yes	4.32639	no
pre-COVID	yes	4.34417	no
pre-COVID	yes	4.34778	no
pre-COVID	yes	4.36361	no
pre-COVID	yes	4.37972	no
pre-COVID	yes	4.38861	no
pre-COVID	yes	4.40111	no
pre-COVID	yes	4.42972	no
pre-COVID	yes	4.43028	no
pre-COVID	yes	4.43806	no
pre-COVID	yes	4.44306	no
pre-COVID	yes	4.44889	no
pre-COVID	yes	4.46194	no
pre-COVID	yes	4.46722	no
pre-COVID	yes	4.49306	no
pre-COVID	yes	4.49583	no
pre-COVID	yes	4.53028	no
pre-COVID	yes	4.55194	no
pre-COVID	yes	4.57167	no
pre-COVID	yes	4.60778	no
pre-COVID	yes	4.60889	no
pre-COVID	yes	4.61083	no
pre-COVID	yes	4.61556	no
pre-COVID	yes	4.6225	no
pre-COVID	yes	4.63556	no
pre-COVID	yes	4.63611	no
pre-COVID	yes	4.63639	no
pre-COVID	yes	4.65056	no
pre-COVID	yes	4.65278	no
pre-COVID	yes	4.66111	no
pre-COVID	yes	4.66194	no
pre-COVID	yes	4.68611	no
pre-COVID	yes	4.71444	no
pre-COVID	yes	4.72361	no
pre-COVID	yes	4.72444	no
pre-COVID	yes	4.74722	no
pre-COVID	yes	4.755	no
pre-COVID	yes	4.75528	no
pre-COVID	yes	4.76722	no
pre-COVID	yes	4.77528	no
pre-COVID	yes	4.79222	no
pre-COVID	yes	4.80722	no
pre-COVID	yes	4.85056	no
pre-COVID	yes	4.86278	no
pre-COVID	yes	4.86833	no
pre-COVID	yes	4.87361	no
pre-COVID	yes	4.87806	no
pre-COVID	yes	4.89222	no
pre-COVID	yes	4.89583	no
pre-COVID	yes	4.91361	no
pre-COVID	yes	4.92972	no
pre-COVID	yes	4.96861	no
pre-COVID	yes	4.98222	no
pre-COVID	yes	4.98694	no
pre-COVID	yes	4.98806	no
pre-COVID	yes	5.00278	no
pre-COVID	yes	5.00972	no
pre-COVID	yes	5.05361	no
pre-COVID	yes	5.06778	no
pre-COVID	yes	5.06861	no
pre-COVID	yes	5.08028	no
pre-COVID	yes	5.08111	no
pre-COVID	yes	5.08917	no
pre-COVID	yes	5.09472	no
pre-COVID	yes	5.10389	no
pre-COVID	yes	5.14222	no
pre-COVID	yes	5.16083	no
pre-COVID	yes	5.17361	no
pre-COVID	yes	5.17972	no
pre-COVID	yes	5.18972	no
pre-COVID	yes	5.195	no
pre-COVID	yes	5.2025	no
pre-COVID	yes	5.20583	no
pre-COVID	yes	5.20972	no
pre-COVID	yes	5.21722	no
pre-COVID	yes	5.22028	no
pre-COVID	yes	5.24333	no
pre-COVID	yes	5.24722	no
pre-COVID	yes	5.26444	no
pre-COVID	yes	5.27444	no
pre-COVID	yes	5.28111	no
pre-COVID	yes	5.32111	no
pre-COVID	yes	5.32583	no
pre-COVID	yes	5.3375	no
pre-COVID	yes	5.34917	no
pre-COVID	yes	5.35667	no
pre-COVID	yes	5.36278	no
pre-COVID	yes	5.36778	no
pre-COVID	yes	5.3825	no
pre-COVID	yes	5.39917	no
pre-COVID	yes	5.4	no
pre-COVID	yes	5.40556	no
pre-COVID	yes	5.41444	no
pre-COVID	yes	5.42111	no
pre-COVID	yes	5.44806	no
pre-COVID	yes	5.44833	no
pre-COVID	yes	5.455	no
pre-COVID	yes	5.46222	no
pre-COVID	yes	5.4675	no
pre-COVID	yes	5.47944	no
pre-COVID	yes	5.52917	no
pre-COVID	yes	5.53222	no
pre-COVID	yes	5.53861	no
pre-COVID	yes	5.55694	no
pre-COVID	yes	5.565	no
pre-COVID	yes	5.56667	no
pre-COVID	yes	5.57611	no
pre-COVID	yes	5.59722	no
pre-COVID	yes	5.61806	no
pre-COVID	yes	5.62361	no
pre-COVID	yes	5.62389	no
pre-COVID	yes	5.625	no
pre-COVID	yes	5.63444	no
pre-COVID	yes	5.64889	no
pre-COVID	yes	5.685	no
pre-COVID	yes	5.68778	no
pre-COVID	yes	5.69306	no
pre-COVID	yes	5.70167	no
pre-COVID	yes	5.71611	no
pre-COVID	yes	5.72444	no
pre-COVID	yes	5.72806	no
pre-COVID	yes	5.73083	no
pre-COVID	yes	5.73833	no
pre-COVID	yes	5.76722	no
pre-COVID	yes	5.7675	no
pre-COVID	yes	5.79889	no
pre-COVID	yes	5.80556	no
pre-COVID	yes	5.81361	no
pre-COVID	yes	5.82722	no
pre-COVID	yes	5.84417	no
pre-COVID	yes	5.85222	no
pre-COVID	yes	5.85722	no
pre-COVID	yes	5.88778	no
pre-COVID	yes	5.93639	no
pre-COVID	yes	5.93778	no
pre-COVID	yes	5.94361	no
pre-COVID	yes	5.96833	no
pre-COVID	yes	5.99833	no
pre-COVID	yes	6.03833	no
pre-COVID	yes	6.03833	no
pre-COVID	yes	6.04028	no
pre-COVID	yes	6.06	no
pre-COVID	yes	6.06139	no
pre-COVID	yes	6.07333	no
pre-COVID	yes	6.07722	no
pre-COVID	yes	6.08444	no
pre-COVID	yes	6.085	no
pre-COVID	yes	6.08861	no
pre-COVID	yes	6.08917	no
pre-COVID	yes	6.10833	no
pre-COVID	yes	6.13778	no
pre-COVID	yes	6.15778	no
pre-COVID	yes	6.16833	no
pre-COVID	yes	6.19306	no
pre-COVID	yes	6.2225	no
pre-COVID	yes	6.22361	no
pre-COVID	yes	6.22889	no
pre-COVID	yes	6.24528	no
pre-COVID	yes	6.24611	no
pre-COVID	yes	6.25083	no
pre-COVID	yes	6.28556	no
pre-COVID	yes	6.28667	no
pre-COVID	yes	6.3125	no
pre-COVID	yes	6.31806	no
pre-COVID	yes	6.32222	no
pre-COVID	yes	6.32694	no
pre-COVID	yes	6.32889	no
pre-COVID	yes	6.3325	no
pre-COVID	yes	6.33611	no
pre-COVID	yes	6.35806	no
pre-COVID	yes	6.4075	no
pre-COVID	yes	6.4125	no
pre-COVID	yes	6.42361	no
pre-COVID	yes	6.42833	no
pre-COVID	yes	6.43	no
pre-COVID	yes	6.43139	no
pre-COVID	yes	6.44194	no
pre-COVID	yes	6.45444	no
pre-COVID	yes	6.45444	no
pre-COVID	yes	6.45722	no
pre-COVID	yes	6.45833	no
pre-COVID	yes	6.48278	no
pre-COVID	yes	6.48722	no
pre-COVID	yes	6.49444	no
pre-COVID	yes	6.51778	no
pre-COVID	yes	6.52333	no
pre-COVID	yes	6.53167	no
pre-COVID	yes	6.53444	no
pre-COVID	yes	6.53972	no
pre-COVID	yes	6.54222	no
pre-COVID	yes	6.56556	no
pre-COVID	yes	6.57722	no
pre-COVID	yes	6.57722	no
pre-COVID	yes	6.58056	no
pre-COVID	yes	6.59306	no
pre-COVID	yes	6.60306	no
pre-COVID	yes	6.61972	no
pre-COVID	yes	6.62639	no
pre-COVID	yes	6.63028	no
pre-COVID	yes	6.64833	no
pre-COVID	yes	6.65083	no
pre-COVID	yes	6.6525	no
pre-COVID	yes	6.65917	no
pre-COVID	yes	6.66083	no
pre-COVID	yes	6.6825	no
pre-COVID	yes	6.69278	no
pre-COVID	yes	6.72917	no
pre-COVID	yes	6.74278	no
pre-COVID	yes	6.79639	no
pre-COVID	yes	6.80167	no
pre-COVID	yes	6.80444	no
pre-COVID	yes	6.81667	no
pre-COVID	yes	6.82528	no
pre-COVID	yes	6.84944	no
pre-COVID	yes	6.85167	no
pre-COVID	yes	6.86333	no
pre-COVID	yes	6.86472	no
pre-COVID	yes	6.88417	no
pre-COVID	yes	6.89444	no
pre-COVID	yes	6.92083	no
pre-COVID	yes	6.92861	no
pre-COVID	yes	6.93889	no
pre-COVID	yes	6.95333	no
pre-COVID	yes	6.95472	no
pre-COVID	yes	6.96528	no
pre-COVID	yes	6.97194	no
pre-COVID	yes	6.98917	no
pre-COVID	yes	6.99528	no
pre-COVID	yes	7.00583	no
pre-COVID	yes	7.02194	no
pre-COVID	yes	7.02361	no
pre-COVID	yes	7.03583	no
pre-COVID	yes	7.04722	no
pre-COVID	yes	7.05083	no
pre-COVID	yes	7.0825	no
pre-COVID	yes	7.08444	no
pre-COVID	yes	7.09556	no
pre-COVID	yes	7.11194	no
pre-COVID	yes	7.12833	no
pre-COVID	yes	7.135	no
pre-COVID	yes	7.14528	no
pre-COVID	yes	7.15806	no
pre-COVID	yes	7.17889	no
pre-COVID	yes	7.20472	no
pre-COVID	yes	7.21667	no
pre-COVID	yes	7.23889	no
pre-COVID	yes	7.24833	no
pre-COVID	yes	7.2575	no
pre-COVID	yes	7.26722	no
pre-COVID	yes	7.26833	no
pre-COVID	yes	7.27778	no
pre-COVID	yes	7.28694	no
pre-COVID	yes	7.28944	no
pre-COVID	yes	7.32556	no
pre-COVID	yes	7.3275	no
pre-COVID	yes	7.33917	no
pre-COVID	yes	7.41139	no
pre-COVID	yes	7.45972	no
pre-COVID	yes	7.46972	no
pre-COVID	yes	7.47889	no
pre-COVID	yes	7.47917	no
pre-COVID	yes	7.48139	no
pre-COVID	yes	7.48333	no
pre-COVID	yes	7.53806	no
pre-COVID	yes	7.54778	no
pre-COVID	yes	7.55611	no
pre-COVID	yes	7.56889	no
pre-COVID	yes	7.57917	no
pre-COVID	yes	7.58472	no
pre-COVID	yes	7.58694	no
pre-COVID	yes	7.58722	no
pre-COVID	yes	7.59	no
pre-COVID	yes	7.6225	no
pre-COVID	yes	7.62556	no
pre-COVID	yes	7.62917	no
pre-COVID	yes	7.64472	no
pre-COVID	yes	7.65861	no
pre-COVID	yes	7.66861	no
pre-COVID	yes	7.71222	no
pre-COVID	yes	7.73611	no
pre-COVID	yes	7.74694	no
pre-COVID	yes	7.74861	no
pre-COVID	yes	7.79944	no
pre-COVID	yes	7.80417	no
pre-COVID	yes	7.805	no
pre-COVID	yes	7.80528	no
pre-COVID	yes	7.82139	no
pre-COVID	yes	7.84944	no
pre-COVID	yes	7.85917	no
pre-COVID	yes	7.86167	no
pre-COVID	yes	7.87111	no
pre-COVID	yes	7.89417	no
pre-COVID	yes	7.90222	no
pre-COVID	yes	7.90778	no
pre-COVID	yes	7.90944	no
pre-COVID	yes	7.91222	no
pre-COVID	yes	7.94444	no
pre-COVID	yes	7.95611	no
pre-COVID	yes	7.96333	no
pre-COVID	yes	7.96444	no
pre-COVID	yes	7.98833	no
pre-COVID	yes	7.98917	no
pre-COVID	yes	7.99889	no
pre-COVID	yes	8.01528	no
pre-COVID	yes	8.03611	no
pre-COVID	yes	8.05556	no
pre-COVID	yes	8.05583	no
pre-COVID	yes	8.0675	no
pre-COVID	yes	8.10389	no
pre-COVID	yes	8.11778	no
pre-COVID	yes	8.12528	no
pre-COVID	yes	8.14389	no
pre-COVID	yes	8.19361	no
pre-COVID	yes	8.19556	no
pre-COVID	yes	8.21972	no
pre-COVID	yes	8.24722	no
pre-COVID	yes	8.25972	no
pre-COVID	yes	8.3	no
pre-COVID	yes	8.33083	no
pre-COVID	yes	8.35056	no
pre-COVID	yes	8.37111	no
pre-COVID	yes	8.37944	no
pre-COVID	yes	8.38778	no
pre-COVID	yes	8.40111	no
pre-COVID	yes	8.42083	no
pre-COVID	yes	8.43861	no
pre-COVID	yes	8.445	no
pre-COVID	yes	8.445	no
pre-COVID	yes	8.45361	no
pre-COVID	yes	8.45944	no
pre-COVID	yes	8.47528	no
pre-COVID	yes	8.51806	no
pre-COVID	yes	8.54167	no
pre-COVID	yes	8.54167	no
pre-COVID	yes	8.58083	no
pre-COVID	yes	8.60889	no
pre-COVID	yes	8.61083	no
pre-COVID	yes	8.61722	no
pre-COVID	yes	8.62194	no
pre-COVID	yes	8.63944	no
pre-COVID	yes	8.64861	no
pre-COVID	yes	8.65583	no
pre-COVID	yes	8.6625	no
pre-COVID	yes	8.67556	no
pre-COVID	yes	8.71611	no
pre-COVID	yes	8.73	no
pre-COVID	yes	8.74222	no
pre-COVID	yes	8.77861	no
pre-COVID	yes	8.82806	no
pre-COVID	yes	8.84611	no
pre-COVID	yes	8.85667	no
pre-COVID	yes	8.87306	no
pre-COVID	yes	8.93972	no
pre-COVID	yes	8.99333	no
pre-COVID	yes	8.99444	no
pre-COVID	yes	9.06639	no
pre-COVID	yes	9.07889	no
pre-COVID	yes	9.09972	no
pre-COVID	yes	9.14194	no
pre-COVID	yes	9.15444	no
pre-COVID	yes	9.15694	no
pre-COVID	yes	9.17556	no
pre-COVID	yes	9.20278	no
pre-COVID	yes	9.22639	no
pre-COVID	yes	9.23389	no
pre-COVID	yes	9.23389	no
pre-COVID	yes	9.23444	no
pre-COVID	yes	9.26222	no
pre-COVID	yes	9.2875	no
pre-COVID	yes	9.29472	no
pre-COVID	yes	9.29861	no
pre-COVID	yes	9.335	no
pre-COVID	yes	9.34083	no
pre-COVID	yes	9.3475	no
pre-COVID	yes	9.38806	no
pre-COVID	yes	9.45778	no
pre-COVID	yes	9.48778	no
pre-COVID	yes	9.49611	no
pre-COVID	yes	9.50056	no
pre-COVID	yes	9.53528	no
pre-COVID	yes	9.54722	no
pre-COVID	yes	9.55306	no
pre-COVID	yes	9.68167	no
pre-COVID	yes	9.7075	no
pre-COVID	yes	9.75417	no
pre-COVID	yes	9.76139	no
pre-COVID	yes	9.77833	no
pre-COVID	yes	9.81722	no
pre-COVID	yes	9.92167	no
pre-COVID	yes	9.93361	no
pre-COVID	yes	9.94028	no
pre-COVID	yes	10.0258	no
pre-COVID	yes	10.0628	no
pre-COVID	yes	10.1044	no
pre-COVID	yes	10.1525	no
pre-COVID	yes	10.1656	no
pre-COVID	yes	10.1992	no
pre-COVID	yes	10.2131	no
pre-COVID	yes	10.2236	no
pre-COVID	yes	10.2611	no
pre-COVID	yes	10.28	no
pre-COVID	yes	10.3125	no
pre-COVID	yes	10.3186	no
pre-COVID	yes	10.3642	no
pre-COVID	yes	10.4069	no
pre-COVID	yes	10.41	no
pre-COVID	yes	10.5528	no
pre-COVID	yes	10.5756	no
pre-COVID	yes	10.6175	no
pre-COVID	yes	10.6186	no
pre-COVID	yes	10.6481	no
pre-COVID	yes	10.6736	no
pre-COVID	yes	10.8992	no
pre-COVID	yes	10.9225	no
pre-COVID	yes	11.0325	no
pre-COVID	yes	11.0469	no
pre-COVID	yes	11.0714	no
pre-COVID	yes	11.1228	no
pre-COVID	yes	11.1447	no
pre-COVID	yes	11.1831	no
pre-COVID	yes	11.2997	no
pre-COVID	yes	11.4558	no
pre-COVID	yes	11.5117	no
pre-COVID	yes	11.5494	no
pre-COVID	yes	11.8886	no
pre-COVID	yes	11.9444	no
pre-COVID	yes	12.0714	no
pre-COVID	yes	12.1289	no
pre-COVID	yes	12.1992	no
pre-COVID	yes	12.3914	no
pre-COVID	yes	12.4339	no
pre-COVID	yes	12.4372	no
pre-COVID	yes	12.4747	no
pre-COVID	yes	12.5881	no
pre-COVID	yes	12.6039	no
pre-COVID	yes	12.6433	no
pre-COVID	yes	12.6742	no
pre-COVID	yes	12.7411	no
pre-COVID	yes	12.7464	no
pre-COVID	yes	12.8314	no
pre-COVID	yes	12.8603	no
pre-COVID	yes	12.88	no
pre-COVID	yes	12.8814	no
pre-COVID	yes	12.9078	no
pre-COVID	yes	12.9922	no
pre-COVID	yes	13.0083	no
pre-COVID	yes	13.0186	no
pre-COVID	yes	13.0464	no
pre-COVID	yes	13.1242	no
pre-COVID	yes	13.1472	no
pre-COVID	yes	13.2253	no
pre-COVID	yes	13.2444	no
pre-COVID	yes	13.2772	no
pre-COVID	yes	13.3092	no
pre-COVID	yes	13.31	no
pre-COVID	yes	13.3525	no
pre-COVID	yes	13.3564	no
pre-COVID	yes	13.4086	no
pre-COVID	yes	13.4475	no
pre-COVID	yes	13.4525	no
pre-COVID	yes	13.5467	no
pre-COVID	yes	13.5706	no
pre-COVID	yes	13.5978	no
pre-COVID	yes	13.6156	no
pre-COVID	yes	13.6458	no
pre-COVID	yes	13.6783	no
pre-COVID	yes	13.6911	no
pre-COVID	yes	13.8089	no
pre-COVID	yes	13.8778	no
pre-COVID	yes	13.9147	no
pre-COVID	yes	13.9256	no
pre-COVID	yes	14.0119	no
pre-COVID	yes	14.1142	no
pre-COVID	yes	14.1764	no
pre-COVID	yes	14.3281	no
pre-COVID	yes	14.4028	no
pre-COVID	yes	14.4358	no
pre-COVID	yes	14.5019	no
pre-COVID	yes	14.6225	no
pre-COVID	yes	14.6278	no
pre-COVID	yes	14.6381	no
pre-COVID	yes	14.7106	no
pre-COVID	yes	14.7992	no
pre-COVID	yes	14.8739	no
pre-COVID	yes	14.9067	no
pre-COVID	yes	14.935	no
pre-COVID	yes	14.9811	no
pre-COVID	yes	15.0153	no
pre-COVID	yes	15.0461	no
pre-COVID	yes	15.0853	no
pre-COVID	yes	15.1169	no
pre-COVID	yes	15.1342	no
pre-COVID	yes	15.1822	no
pre-COVID	yes	15.2497	no
pre-COVID	yes	15.2603	no
pre-COVID	yes	15.2672	no
pre-COVID	yes	15.3097	no
pre-COVID	yes	15.3486	no
pre-COVID	yes	15.4075	no
pre-COVID	yes	15.4303	no
pre-COVID	yes	15.4631	no
pre-COVID	yes	15.5569	no
pre-COVID	yes	15.5575	no
pre-COVID	yes	15.5744	no
pre-COVID	yes	15.6347	no
pre-COVID	yes	15.6486	no
pre-COVID	yes	15.65	no
pre-COVID	yes	15.7139	no
pre-COVID	yes	15.7972	no
pre-COVID	yes	15.8936	no
pre-COVID	yes	15.905	no
pre-COVID	yes	15.9144	no
pre-COVID	yes	15.9292	no
pre-COVID	yes	16.0058	no
pre-COVID	yes	16.0061	no
pre-COVID	yes	16.0478	no
pre-COVID	yes	16.0606	no
pre-COVID	yes	16.115	no
pre-COVID	yes	16.1167	no
pre-COVID	yes	16.2014	no
pre-COVID	yes	16.2522	no
pre-COVID	yes	16.2572	no
pre-COVID	yes	16.2681	no
pre-COVID	yes	16.2844	no
pre-COVID	yes	16.285	no
pre-COVID	yes	16.2981	no
pre-COVID	yes	16.3525	no
pre-COVID	yes	16.4214	no
pre-COVID	yes	16.4658	no
pre-COVID	yes	16.5056	no
pre-COVID	yes	16.5158	no
pre-COVID	yes	16.5306	no
pre-COVID	yes	16.6094	no
pre-COVID	yes	16.6103	no
pre-COVID	yes	16.6997	no
pre-COVID	yes	16.7069	no
pre-COVID	yes	16.7728	no
pre-COVID	yes	16.7922	no
pre-COVID	yes	16.7989	no
pre-COVID	yes	16.8072	no
pre-COVID	yes	16.9028	no
pre-COVID	yes	16.9228	no
pre-COVID	yes	16.9517	no
pre-COVID	yes	16.9631	no
pre-COVID	yes	16.9911	no
pre-COVID	yes	17.0242	no
pre-COVID	yes	17.045	no
pre-COVID	yes	17.1286	no
pre-COVID	yes	17.1306	no
pre-COVID	yes	17.1378	no
pre-COVID	yes	17.1406	no
pre-COVID	yes	17.1867	no
pre-COVID	yes	17.2011	no
pre-COVID	yes	17.21	no
pre-COVID	yes	17.2156	no
pre-COVID	yes	17.22	no
pre-COVID	yes	17.2342	no
pre-COVID	yes	17.2458	no
pre-COVID	yes	17.2619	no
pre-COVID	yes	17.27	no
pre-COVID	yes	17.3358	no
pre-COVID	yes	17.3369	no
pre-COVID	yes	17.3486	no
pre-COVID	yes	17.4036	no
pre-COVID	yes	17.43	no
pre-COVID	yes	17.4303	no
pre-COVID	yes	17.4558	no
pre-COVID	yes	17.4708	no
pre-COVID	yes	17.4756	no
pre-COVID	yes	17.4939	no
pre-COVID	yes	17.5039	no
pre-COVID	yes	17.5225	no
pre-COVID	yes	17.5414	no
pre-COVID	yes	17.5589	no
pre-COVID	yes	17.5861	no
pre-COVID	yes	17.7308	no
pre-COVID	yes	17.7481	no
pre-COVID	yes	17.7594	no
pre-COVID	yes	17.8158	no
pre-COVID	yes	17.8214	no
pre-COVID	yes	17.8614	no
pre-COVID	yes	17.8678	no
pre-COVID	yes	17.8803	no
pre-COVID	yes	17.89	no
pre-COVID	yes	17.9639	no
pre-COVID	yes	17.9811	no
pre-COVID	yes	18.0033	no
pre-COVID	yes	18.0172	no
pre-COVID	yes	18.0269	no
pre-COVID	yes	18.0575	no
pre-COVID	yes	18.0767	no
pre-COVID	yes	18.0936	no
pre-COVID	yes	18.0961	no
pre-COVID	yes	18.1103	no
pre-COVID	yes	18.1439	no
pre-COVID	yes	18.2311	no
pre-COVID	yes	18.2667	no
pre-COVID	yes	18.2775	no
pre-COVID	yes	18.2806	no
pre-COVID	yes	18.2972	no
pre-COVID	yes	18.3056	no
pre-COVID	yes	18.3147	no
pre-COVID	yes	18.3156	no
pre-COVID	yes	18.3531	no
pre-COVID	yes	18.3792	no
pre-COVID	yes	18.4181	no
pre-COVID	yes	18.4356	no
pre-COVID	yes	18.4442	no
pre-COVID	yes	18.46	no
pre-COVID	yes	18.4758	no
pre-COVID	yes	18.4919	no
pre-COVID	yes	18.5131	no
pre-COVID	yes	18.6256	no
pre-COVID	yes	18.6794	no
pre-COVID	yes	18.6875	no
pre-COVID	yes	18.6878	no
pre-COVID	yes	18.7439	no
pre-COVID	yes	18.75	no
pre-COVID	yes	18.7586	no
pre-COVID	yes	18.7736	no
pre-COVID	yes	18.7747	no
pre-COVID	yes	18.7944	no
pre-COVID	yes	18.8069	no
pre-COVID	yes	18.8211	no
pre-COVID	yes	18.8467	no
pre-COVID	yes	18.8589	no
pre-COVID	yes	18.875	no
pre-COVID	yes	18.8875	no
pre-COVID	yes	18.9008	no
pre-COVID	yes	18.9156	no
pre-COVID	yes	18.9206	no
pre-COVID	yes	18.9958	no
pre-COVID	yes	19.015	no
pre-COVID	yes	19.0256	no
pre-COVID	yes	19.0494	no
pre-COVID	yes	19.0497	no
pre-COVID	yes	19.0572	no
pre-COVID	yes	19.0611	no
pre-COVID	yes	19.0728	no
pre-COVID	yes	19.0797	no
pre-COVID	yes	19.0853	no
pre-COVID	yes	19.1058	no
pre-COVID	yes	19.1067	no
pre-COVID	yes	19.1308	no
pre-COVID	yes	19.1589	no
pre-COVID	yes	19.1692	no
pre-COVID	yes	19.2131	no
pre-COVID	yes	19.2311	no
pre-COVID	yes	19.2358	no
pre-COVID	yes	19.2681	no
pre-COVID	yes	19.2958	no
pre-COVID	yes	19.3069	no
pre-COVID	yes	19.3183	no
pre-COVID	yes	19.3336	no
pre-COVID	yes	19.3606	no
pre-COVID	yes	19.4006	no
pre-COVID	yes	19.4058	no
pre-COVID	yes	19.4133	no
pre-COVID	yes	19.4144	no
pre-COVID	yes	19.4197	no
pre-COVID	yes	19.4311	no
pre-COVID	yes	19.4958	no
pre-COVID	yes	19.4958	no
pre-COVID	yes	19.5031	no
pre-COVID	yes	19.5161	no
pre-COVID	yes	19.5242	no
pre-COVID	yes	19.5242	no
pre-COVID	yes	19.5292	no
pre-COVID	yes	19.5369	no
pre-COVID	yes	19.5569	no
pre-COVID	yes	19.5808	no
pre-COVID	yes	19.595	no
pre-COVID	yes	19.6681	no
pre-COVID	yes	19.6683	no
pre-COVID	yes	19.7025	no
pre-COVID	yes	19.7039	no
pre-COVID	yes	19.7211	no
pre-COVID	yes	19.7378	no
pre-COVID	yes	19.7606	no
pre-COVID	yes	19.8269	no
pre-COVID	yes	19.8389	no
pre-COVID	yes	19.8719	no
pre-COVID	yes	19.8822	no
pre-COVID	yes	19.9075	no
pre-COVID	yes	19.9281	no
pre-COVID	yes	19.9347	no
pre-COVID	yes	19.9525	no
pre-COVID	yes	20.0303	no
pre-COVID	yes	20.0422	no
pre-COVID	yes	20.0528	no
pre-COVID	yes	20.1069	no
pre-COVID	yes	20.1264	no
pre-COVID	yes	20.1383	no
pre-COVID	yes	20.1578	no
pre-COVID	yes	20.1903	no
pre-COVID	yes	20.1953	no
pre-COVID	yes	20.2156	no
pre-COVID	yes	20.2158	no
pre-COVID	yes	20.2342	no
pre-COVID	yes	20.2425	no
pre-COVID	yes	20.2558	no
pre-COVID	yes	20.3044	no
pre-COVID	yes	20.3375	no
pre-COVID	yes	20.3392	no
pre-COVID	yes	20.3458	no
pre-COVID	yes	20.3614	no
pre-COVID	yes	20.4136	no
pre-COVID	yes	20.4203	no
pre-COVID	yes	20.4242	no
pre-COVID	yes	20.4247	no
pre-COVID	yes	20.4572	no
pre-COVID	yes	20.4617	no
pre-COVID	yes	20.4992	no
pre-COVID	yes	20.5125	no
pre-COVID	yes	20.5194	no
pre-COVID	yes	20.5425	no
pre-COVID	yes	20.545	no
pre-COVID	yes	20.5489	no
pre-COVID	yes	20.5503	no
pre-COVID	yes	20.61	no
pre-COVID	yes	20.6208	no
pre-COVID	yes	20.6258	no
pre-COVID	yes	20.6456	no
pre-COVID	yes	20.6606	no
pre-COVID	yes	20.6797	no
pre-COVID	yes	20.6889	no
pre-COVID	yes	20.6917	no
pre-COVID	yes	20.7178	no
pre-COVID	yes	20.7186	no
pre-COVID	yes	20.7364	no
pre-COVID	yes	20.7386	no
pre-COVID	yes	20.7633	no
pre-COVID	yes	20.7847	no
pre-COVID	yes	20.8244	no
pre-COVID	yes	20.8289	no
pre-COVID	yes	20.8386	no
pre-COVID	yes	20.8397	no
pre-COVID	yes	20.8964	no
pre-COVID	yes	20.9097	no
pre-COVID	yes	20.9108	no
pre-COVID	yes	20.9633	no
pre-COVID	yes	20.9683	no
pre-COVID	yes	20.9708	no
pre-COVID	yes	20.9817	no
pre-COVID	yes	20.9856	no
pre-COVID	yes	21.0122	no
pre-COVID	yes	21.0211	no
pre-COVID	yes	21.0278	no
pre-COVID	yes	21.0672	no
pre-COVID	yes	21.0678	no
pre-COVID	yes	21.0717	no
pre-COVID	yes	21.1081	no
pre-COVID	yes	21.1417	no
pre-COVID	yes	21.1461	no
pre-COVID	yes	21.1483	no
pre-COVID	yes	21.1542	no
pre-COVID	yes	21.1625	no
pre-COVID	yes	21.1697	no
pre-COVID	yes	21.1739	no
pre-COVID	yes	21.1867	no
pre-COVID	yes	21.2183	no
pre-COVID	yes	21.2422	no
pre-COVID	yes	21.2675	no
pre-COVID	yes	21.2753	no
pre-COVID	yes	21.2797	no
pre-COVID	yes	21.3206	no
pre-COVID	yes	21.3206	no
pre-COVID	yes	21.3633	no
pre-COVID	yes	21.3686	no
pre-COVID	yes	21.3861	no
pre-COVID	yes	21.3969	no
pre-COVID	yes	21.4	no
pre-COVID	yes	21.4139	no
pre-COVID	yes	21.4272	no
pre-COVID	yes	21.46	no
pre-COVID	yes	21.4836	no
pre-COVID	yes	21.4892	no
pre-COVID	yes	21.5006	no
pre-COVID	yes	21.5047	no
pre-COVID	yes	21.5097	no
pre-COVID	yes	21.5097	no
pre-COVID	yes	21.5125	no
pre-COVID	yes	21.5442	no
pre-COVID	yes	21.5483	no
pre-COVID	yes	21.5656	no
pre-COVID	yes	21.5775	no
pre-COVID	yes	21.5822	no
pre-COVID	yes	21.6133	no
pre-COVID	yes	21.6425	no
pre-COVID	yes	21.6658	no
pre-COVID	yes	21.6725	no
pre-COVID	yes	21.6953	no
pre-COVID	yes	21.7078	no
pre-COVID	yes	21.7219	no
pre-COVID	yes	21.7797	no
pre-COVID	yes	21.7825	no
pre-COVID	yes	21.7947	no
pre-COVID	yes	21.7967	no
pre-COVID	yes	21.8347	no
pre-COVID	yes	21.8392	no
pre-COVID	yes	21.8467	no
pre-COVID	yes	21.8564	no
pre-COVID	yes	21.8656	no
pre-COVID	yes	21.8692	no
pre-COVID	yes	21.8953	no
pre-COVID	yes	21.9261	no
pre-COVID	yes	21.9347	no
pre-COVID	yes	21.9619	no
pre-COVID	yes	21.9633	no
pre-COVID	yes	21.9861	no
pre-COVID	yes	21.9972	no
pre-COVID	yes	22.0056	no
pre-COVID	yes	22.1089	no
pre-COVID	yes	22.1153	no
pre-COVID	yes	22.1158	no
pre-COVID	yes	22.1328	no
pre-COVID	yes	22.1369	no
pre-COVID	yes	22.1486	no
pre-COVID	yes	22.1522	no
pre-COVID	yes	22.1603	no
pre-COVID	yes	22.1617	no
pre-COVID	yes	22.1783	no
pre-COVID	yes	22.1869	no
pre-COVID	yes	22.2292	no
pre-COVID	yes	22.2317	no
pre-COVID	yes	22.2328	no
pre-COVID	yes	22.2697	no
pre-COVID	yes	22.2769	no
pre-COVID	yes	22.3061	no
pre-COVID	yes	22.3278	no
pre-COVID	yes	22.3492	no
pre-COVID	yes	22.3647	no
pre-COVID	yes	22.3808	no
pre-COVID	yes	22.3819	no
pre-COVID	yes	22.4253	no
pre-COVID	yes	22.4406	no
pre-COVID	yes	22.4483	no
pre-COVID	yes	22.4547	no
pre-COVID	yes	22.4753	no
pre-COVID	yes	22.485	no
pre-COVID	yes	22.4892	no
pre-COVID	yes	22.4958	no
pre-COVID	yes	22.5039	no
pre-COVID	yes	22.5056	no
pre-COVID	yes	22.5278	no
pre-COVID	yes	22.5453	no
pre-COVID	yes	22.5736	no
pre-COVID	yes	22.5856	no
pre-COVID	yes	22.6206	no
pre-COVID	yes	22.6211	no
pre-COVID	yes	22.6281	no
pre-COVID	yes	22.6378	no
pre-COVID	yes	22.6406	no
pre-COVID	yes	22.6675	no
pre-COVID	yes	22.6678	no
pre-COVID	yes	22.6933	no
pre-COVID	yes	22.7131	no
pre-COVID	yes	22.7286	no
pre-COVID	yes	22.7389	no
pre-COVID	yes	22.7683	no
pre-COVID	yes	22.7772	no
pre-COVID	yes	22.8017	no
pre-COVID	yes	22.8022	no
pre-COVID	yes	22.815	no
pre-COVID	yes	22.8458	no
pre-COVID	yes	22.8828	no
pre-COVID	yes	22.9117	no
pre-COVID	yes	22.9172	no
pre-COVID	yes	22.9342	no
pre-COVID	yes	22.9367	no
pre-COVID	yes	22.9486	no
pre-COVID	yes	22.9856	no
pre-COVID	yes	23.025	no
pre-COVID	yes	23.0517	no
pre-COVID	yes	23.0672	no
pre-COVID	yes	23.0922	no
pre-COVID	yes	23.0939	no
pre-COVID	yes	23.0942	no
pre-COVID	yes	23.1028	no
pre-COVID	yes	23.1572	no
pre-COVID	yes	23.2014	no
pre-COVID	yes	23.2231	no
pre-COVID	yes	23.2614	no
pre-COVID	yes	23.2625	no
pre-COVID	yes	23.2689	no
pre-COVID	yes	23.2797	no
pre-COVID	yes	23.375	no
pre-COVID	yes	23.3867	no
pre-COVID	yes	23.3989	no
pre-COVID	yes	23.4269	no
pre-COVID	yes	23.435	no
pre-COVID	yes	23.4397	no
pre-COVID	yes	23.4475	no
pre-COVID	yes	23.4506	no
pre-COVID	yes	23.4561	no
pre-COVID	yes	23.4761	no
pre-COVID	yes	23.5075	no
pre-COVID	yes	23.5342	no
pre-COVID	yes	23.5347	no
pre-COVID	yes	23.5406	no
pre-COVID	yes	23.5472	no
pre-COVID	yes	23.5486	no
pre-COVID	yes	23.5733	no
pre-COVID	yes	23.5756	no
pre-COVID	yes	23.5931	no
pre-COVID	yes	23.6192	no
pre-COVID	yes	23.6225	no
pre-COVID	yes	23.6292	no
pre-COVID	yes	23.6608	no
[truncated: 4,216 more rows]

## Sheet: S9 Time series data
COVID-19 pandemic period	Season	Check-in month to the emergency department	Number of suicidality encounters per month
pre-COVID-19	spring	2016_06	54
pre-COVID-19	summer	2016_07	26
pre-COVID-19	summer	2016_08	24
pre-COVID-19	summer	2016_09	53
pre-COVID-19	fall	2016_10	53
pre-COVID-19	fall	2016_11	54
pre-COVID-19	fall	2016_12	52
pre-COVID-19	winter	2017_01	70
pre-COVID-19	winter	2017_02	62
pre-COVID-19	winter	2017_03	72
pre-COVID-19	spring	2017_04	63
pre-COVID-19	spring	2017_05	82
pre-COVID-19	spring	2017_06	57
pre-COVID-19	summer	2017_07	43
pre-COVID-19	summer	2017_08	48
pre-COVID-19	summer	2017_09	62
pre-COVID-19	fall	2017_10	74
pre-COVID-19	fall	2017_11	61
pre-COVID-19	fall	2017_12	56
pre-COVID-19	winter	2018_01	68
pre-COVID-19	winter	2018_02	63
pre-COVID-19	winter	2018_03	75
pre-COVID-19	spring	2018_04	73
pre-COVID-19	spring	2018_05	96
pre-COVID-19	spring	2018_06	76
pre-COVID-19	summer	2018_07	48
pre-COVID-19	summer	2018_08	44
pre-COVID-19	summer	2018_09	48
pre-COVID-19	fall	2018_10	93
pre-COVID-19	fall	2018_11	94
pre-COVID-19	fall	2018_12	94
pre-COVID-19	winter	2019_01	94
pre-COVID-19	winter	2019_02	72
pre-COVID-19	winter	2019_03	81
pre-COVID-19	spring	2019_04	70
pre-COVID-19	spring	2019_05	85
pre-COVID-19	spring	2019_06	55
pre-COVID-19	summer	2019_07	55
pre-COVID-19	summer	2019_08	45
pre-COVID-19	summer	2019_09	66
pre-COVID-19	fall	2019_10	100
pre-COVID-19	fall	2019_11	87
pre-COVID-19	fall	2019_12	75
pre-COVID-19	winter	2020_01	103
pre-COVID-19	winter	2020_02	87
COVID-19	winter	2020_03	77
COVID-19	spring	2020_04	45
COVID-19	spring	2020_05	61
COVID-19	spring	2020_06	64
COVID-19	summer	2020_07	78
COVID-19	summer	2020_08	79
COVID-19	summer	2020_09	81
COVID-19	fall	2020_10	114
COVID-19	fall	2020_11	116
COVID-19	fall	2020_12	102
COVID-19	winter	2021_01	129
COVID-19	winter	2021_02	122
COVID-19	winter	2021_03	150
COVID-19	spring	2021_04	124
COVID-19	spring	2021_05	123
COVID-19	spring	2021_06	106
COVID-19	summer	2021_07	68
COVID-19	summer	2021_08	87
COVID-19	summer	2021_09	107
COVID-19	fall	2021_10	115
COVID-19	fall	2021_11	123
COVID-19	fall	2021_12	116
COVID-19	winter	2022_01	98
COVID-19	winter	2022_02	106
COVID-19	winter	2022_03	138
COVID-19	spring	2022_04	113
COVID-19	spring	2022_05	133
COVID-19	spring	2022_06	85
COVID-19	summer	2022_07	58
COVID-19	summer	2022_08	64
COVID-19	summer	2022_09	105
COVID-19	fall	2022_10	115
